# Supplementary material for: Crystal structure of nicotinamide ethyl­ene glycol hemisolvate
Source: Acta Crystallogr E Crystallogr Commun. 2026 May 22;82(Pt 6):728–31. doi: 10.1107/S2056989026005219 (PMC13238993; doi:10.1107/S2056989026005219)
Supplement: Supplementary file 1 [file e-82-00728-sup1.cif]

##############################################################################
#                                                                            #
# This CIF contains the data in a paper accepted for publication in          #
# Acta Crystallographica Section E. It conforms to the requirements of       #
# Notes for Authors for Acta Crystallographica Section E, and has been       #
# peer reviewed under the auspices of the IUCr Commission on Journals.       #
#                                                                            #
# Full details of the Crystallographic Information File format               #
# are given in the paper "The Crystallographic Information File (CIF):       #
# a New Standard Archive File for Crystallography" by S. R. Hall, F. H.      #
# Allen and I. D. Brown [Acta Cryst. (1991), A47, 655-685].                  #
#                                                                            #
# The current version of the core CIF dictionary is obtainable from          #
# ftp://ftp.iucr.org/pub/cif_core.dic.                                       #
#                                                                            #
# Software is freely available for graphical display of the structure(s)     #
# in this CIF. For information consult the CIF software page                 #
# http://www.iucr.org/resources/cif/software.                                #
#                                                                            #
# This file may be used for bona fide research purposes within the           #
# scientific community so long as proper attribution is given to the journal # 
# article from which it was obtained.                                        #
#                                                                            #
##############################################################################
data_global
_audit_creation_method     'form.cif (version 2.0)'
_journal_data_validation_number     ?
_journal_date_recd_electronic     2026-05-01
_journal_date_accepted     2026-05-18
_journal_name_full     'Acta Crystallographica, Section E'
_journal_year     2026
_journal_volume     82
_journal_issue      1
_journal_page_first     0
_journal_page_last     0
_journal_paper_category     GO
_journal_paper_doi     10.1107/S2056989026005219
_journal_coeditor_code     HB8222
_publ_contact_author_name     'Adrian E. Flood'
_publ_contact_author_address
;
School of Energy Science and Engineering, Vidyasirimedhi Institute of Science
and Technology, Rayong, 21210 Thailand.
;
_publ_contact_author_email     'adrian.flood@vistec.ac.th'
_publ_contact_author_fax     ?
_publ_contact_author_phone     '+6633-014253'
_publ_section_title
;
Crystal structure of nicotinamide ethylene glycol hemisolvate
;
_publ_section_title_footnote     .
loop_
    _publ_author_name
    _publ_author_footnote
    _publ_author_address
    'Chunanant, Tanapat' .
;
School of Energy Science and Engineering,
Vidyasirimedhi Institute of Science and Technology, Rayong, 21210,
Thailand
;
    'Rapeenun, Peerapon' .
;
Department of Chemical Engineering, Rowan University, Glassboro, NJ 08028,
USA
;
    'Lertna, Natthaphong' .
;
School of Energy Science and Engineering,
Vidyasirimedhi Institute of Science and Technology, Rayong, 21210,
Thailand
;
    'Flood, Adrian E.' .
;
School of Energy Science and Engineering,
Vidyasirimedhi Institute of Science and Technology, Rayong, 21210,
Thailand
;
_publ_section_synopsis
;
The asymmetric unit of the title solvate consists of one nicotinamide molecule
and half of an ethylene glycol molecule, which is completed by
crystallographic inversion symmetry. The dihedral angle between the acetamide
group and the pyridine ring is 21.9 (8)\%. In the crystal, the components are
linked by N---H...O and O---H...N hydrogen bonds into (10\=2) sheets and weak
offset \p--\p stacking is also observed.
;
data_I
_audit_creation_method     'Olex2 1.3'
_chemical_name_systematic
;
Nicotinamide ethylene glycol hemisolvate
;
_chemical_name_common     ?
_chemical_formula_moiety     'C6 H6 N2 O, 0.5(C2 H6 O2)'
_chemical_formula_sum     'C7 H9 N2 O2'
_chemical_formula_iupac     'C6 H6 N2 O, 0.5C2 H6 O2'
_chemical_formula_weight     153.16
_chemical_melting_point     ?
_space_group_crystal_system     monoclinic
_space_group_name_H-M_alt     'P 21/c'
_space_group_name_Hall     '-P 2ybc'
loop_
    _space_group_symop_operation_xyz
    'x, y, z'
    '-x, y+1/2, -z+1/2'
    '-x, -y, -z'
    'x, -y-1/2, z-1/2'
_cell_length_a     7.0283(9)
_cell_length_b     15.5149(19)
_cell_length_c     7.4271(11)
_cell_angle_alpha     90
_cell_angle_beta     114.554(4)
_cell_angle_gamma     90
_cell_volume     736.64(17)
_cell_formula_units_Z     4
_cell_measurement_reflns_used     9982
_cell_measurement_theta_min     2.626
_cell_measurement_theta_max     26.384
_cell_measurement_temperature     100
_exptl_crystal_description     needle
_exptl_crystal_colour     'clear light colourless'
_exptl_crystal_size_max     0.5
_exptl_crystal_size_mid     0.4
_exptl_crystal_size_min     0.2
_exptl_crystal_density_diffrn     1.381
_exptl_crystal_density_meas     ?
_exptl_crystal_density_method     ?
_exptl_crystal_F_000     324
_exptl_absorpt_coefficient_mu     0.103
_exptl_absorpt_correction_type     multi-scan
_exptl_absorpt_process_details
;
(SADABS; Krause <i>et al.</i>,  2015)
;
_exptl_absorpt_correction_T_min     0.7108
_exptl_absorpt_correction_T_max     0.7454
_diffrn_ambient_temperature     100
_diffrn_source     ?
_diffrn_source_power     0.05
_diffrn_source_voltage     50.0
_diffrn_source_current     1.0
_diffrn_radiation_type     MoK\a
_diffrn_radiation_wavelength     0.71073
_diffrn_measurement_device_type     'D8 Venture diffractometer'
_diffrn_measurement_method     ?
_diffrn_detector_area_resol_mean     ?
_diffrn_reflns_number     14232
_diffrn_reflns_av_R_equivalents     0.0306
_diffrn_reflns_av_unetI/netI     0.0194
_diffrn_reflns_theta_min     2.626
_diffrn_reflns_theta_max     26.406
_diffrn_reflns_theta_full     25.242
_diffrn_measured_fraction_theta_max     0.998
_diffrn_measured_fraction_theta_full     0.999
_diffrn_reflns_limit_h_min     -8
_diffrn_reflns_limit_h_max     8
_diffrn_reflns_limit_k_min     -19
_diffrn_reflns_limit_k_max     19
_diffrn_reflns_limit_l_min     -9
_diffrn_reflns_limit_l_max     9
_refine_special_details     ?
_reflns_number_total     1508
_reflns_number_gt     1441
_reflns_threshold_expression     'I > 2\s(I)'
_refine_ls_structure_factor_coef     Fsqd
_refine_ls_matrix_type     full
_refine_ls_R_factor_all     0.0344
_refine_ls_R_factor_gt     0.0332
_refine_ls_wR_factor_gt     0.0887
_refine_ls_wR_factor_ref     0.0905
_refine_ls_goodness_of_fit_ref     1.103
_refine_ls_restrained_S_all     1.103
_refine_ls_number_reflns     1508
_refine_ls_number_parameters     104
_refine_ls_number_restraints     0
_refine_ls_hydrogen_treatment     mixed
_refine_ls_weighting_scheme     calc
_refine_ls_weighting_details
              'w=1/[\s^2^(Fo^2^)+(0.0425P)^2^+0.3016P] where P=(Fo^2^+2Fc^2^)/3'
_atom_sites_solution_hydrogens     mixed
_atom_sites_solution_primary     dual
_atom_sites_solution_secondary     ?
_refine_ls_shift/su_max     0.000
_refine_ls_shift/su_mean     0.000
_refine_diff_density_max     0.335
_refine_diff_density_min     -0.281
_refine_ls_extinction_method
;
SHELXL2018/3 (Sheldrick 2015b)
;
_refine_ls_extinction_coef     0.028(5)
_refine_ls_extinction_expression
                                  'Fc^*^=kFc[1+0.001xFc^2^\l^3^/sin(2\q)]^-1/4^'
loop_
    _atom_type_symbol
    _atom_type_description
    _atom_type_scat_dispersion_real
    _atom_type_scat_dispersion_imag
    _atom_type_scat_source
    'C' 'C' 0.0033 0.0016
                         'International Tables Vol C Tables 4.2.6.8 and 6.1.1.4'
    'H' 'H' 0.0000 0.0000
                         'International Tables Vol C Tables 4.2.6.8 and 6.1.1.4'
    'N' 'N' 0.0061 0.0033
                         'International Tables Vol C Tables 4.2.6.8 and 6.1.1.4'
    'O' 'O' 0.0106 0.0060
                         'International Tables Vol C Tables 4.2.6.8 and 6.1.1.4'
_computing_data_collection
;
APEX4 (Bruker, 2016)
;
_computing_cell_refinement
;
SAINT V8.40B (Bruker, 2016)
;
_computing_data_reduction
;
SAINT V8.40B (Bruker, 2016)
;
_computing_structure_solution
;
<i>SHELXT2018/2</i> (Sheldrick, 2015a)
;
_computing_structure_refinement
;
<i>SHELXL2018/3</i> (Sheldrick, 2015b)
;
_computing_molecular_graphics
;
Olex2 1.3 (Dolomanov et al., 2009)
;
_computing_publication_material
;
Mercury (Macrae et al., 2020)
;
loop_
    _atom_site_type_symbol
    _atom_site_label
    _atom_site_fract_x
    _atom_site_fract_y
    _atom_site_fract_z
    _atom_site_U_iso_or_equiv
    _atom_site_adp_type
    _atom_site_calc_flag
    _atom_site_occupancy
    _atom_site_disorder_assembly
    _atom_site_disorder_group
    O O1 1.28683(12) 0.50246(5) 0.61721(12) 0.0205(2) Uani d 1 . .
    O O2 0.99610(11) 0.11854(5) 0.52304(12) 0.0203(2) Uani d 1 . .
    N N1 0.71808(14) 0.02948(6) 0.38085(14) 0.0173(2) Uani d 1 . .
    H H1A 0.797694 -0.015059 0.385940 0.021 Uiso calc 1 . .
    H H1B 0.581207 0.023631 0.330179 0.021 Uiso calc 1 . .
    N N2 0.61434(15) 0.33164(6) 0.44707(14) 0.0180(2) Uani d 1 . .
    C C1 1.07962(17) 0.50292(8) 0.60563(17) 0.0207(3) Uani d 1 . .
    H H1C 1.056677 0.556594 0.665922 0.025 Uiso calc 1 . .
    H H1D 1.061588 0.453574 0.681612 0.025 Uiso calc 1 . .
    H H1 1.311(2) 0.5533(11) 0.583(2) 0.031 Uiso d 1 . .
    C C2 0.80481(16) 0.10579(7) 0.44989(15) 0.0149(2) Uani d 1 . .
    C C3 0.65944(16) 0.17806(7) 0.44149(15) 0.0142(2) Uani d 1 . .
    C C4 0.72994(17) 0.26247(7) 0.45120(16) 0.0162(2) Uani d 1 . .
    H H4 0.867716 0.271516 0.461315 0.019 Uiso calc 1 . .
    C C5 0.42098(17) 0.31788(7) 0.43521(16) 0.0183(3) Uani d 1 . .
    H H5 0.337084 0.366336 0.432227 0.022 Uiso calc 1 . .
    C C6 0.45862(17) 0.16510(7) 0.43013(15) 0.0164(2) Uani d 1 . .
    H H6 0.405209 0.108440 0.424542 0.020 Uiso calc 1 . .
    C C7 0.33818(17) 0.23615(7) 0.42710(17) 0.0185(3) Uani d 1 . .
    H H7 0.200831 0.228994 0.419592 0.022 Uiso calc 1 . .
loop_
    _atom_site_aniso_label
    _atom_site_aniso_U_11
    _atom_site_aniso_U_22
    _atom_site_aniso_U_33
    _atom_site_aniso_U_12
    _atom_site_aniso_U_13
    _atom_site_aniso_U_23
    O1 0.0126(4) 0.0162(4) 0.0294(5) 0.0002(3) 0.0055(3) 0.0052(3)
    O2 0.0124(4) 0.0165(4) 0.0294(5) 0.0000(3) 0.0062(3) 0.0010(3)
    N1 0.0121(4) 0.0141(5) 0.0228(5) 0.0013(3) 0.0046(4) -0.0011(3)
    N2 0.0187(5) 0.0152(5) 0.0204(5) 0.0000(3) 0.0086(4) -0.0002(3)
    C1 0.0149(6) 0.0271(6) 0.0191(6) -0.0006(4) 0.0059(5) 0.0016(4)
    C2 0.0143(5) 0.0152(5) 0.0151(5) 0.0004(4) 0.0061(4) 0.0023(4)
    C3 0.0142(5) 0.0152(5) 0.0123(5) 0.0001(4) 0.0045(4) 0.0002(4)
    C4 0.0139(5) 0.0165(5) 0.0183(5) -0.0005(4) 0.0070(4) 0.0002(4)
    C5 0.0187(5) 0.0177(5) 0.0191(5) 0.0037(4) 0.0085(4) -0.0004(4)
    C6 0.0162(5) 0.0163(5) 0.0168(5) -0.0028(4) 0.0068(4) -0.0010(4)
    C7 0.0148(5) 0.0221(6) 0.0203(6) -0.0004(4) 0.0089(4) -0.0016(4)
_geom_special_details
;
 All esds (except the esd in the dihedral angle between two l.s. planes)
 are estimated using the full covariance matrix.  The cell esds are taken
 into account individually in the estimation of esds in distances, angles
 and torsion angles; correlations between esds in cell parameters are only
 used when they are defined by crystal symmetry.  An approximate (isotropic)
 treatment of cell esds is used for estimating esds involving l.s. planes.
;
loop_
    _geom_bond_atom_site_label_1
    _geom_bond_atom_site_label_2
    _geom_bond_site_symmetry_2
    _geom_bond_distance
    _geom_bond_publ_flag
    O1 C1 . 1.4227(13) ?
    O1 H1 . 0.868(18) ?
    O2 C2 . 1.2388(13) ?
    N1 H1A . 0.8800 ?
    N1 H1B . 0.8800 ?
    N1 C2 . 1.3329(14) ?
    N2 C4 . 1.3386(14) ?
    N2 C5 . 1.3418(15) ?
    C1 C1 3_766 1.504(2) ?
    C1 H1C . 0.9900 ?
    C1 H1D . 0.9900 ?
    C2 C3 . 1.5007(14) ?
    C3 C4 . 1.3914(14) ?
    C3 C6 . 1.3931(15) ?
    C4 H4 . 0.9500 ?
    C5 H5 . 0.9500 ?
    C5 C7 . 1.3861(15) ?
    C6 H6 . 0.9500 ?
    C6 C7 . 1.3843(15) ?
    C7 H7 . 0.9500 ?
loop_
    _geom_angle_atom_site_label_1
    _geom_angle_atom_site_label_2
    _geom_angle_atom_site_label_3
    _geom_angle_site_symmetry_1
    _geom_angle_site_symmetry_3
    _geom_angle
    _geom_angle_publ_flag
    C1 O1 H1 . . 107.5(10) ?
    H1A N1 H1B . . 120.0 ?
    C2 N1 H1A . . 120.0 ?
    C2 N1 H1B . . 120.0 ?
    C4 N2 C5 . . 117.55(9) ?
    O1 C1 C1 . 3_766 111.22(12) ?
    O1 C1 H1C . . 109.4 ?
    O1 C1 H1D . . 109.4 ?
    C1 C1 H1C 3_766 . 109.4 ?
    C1 C1 H1D 3_766 . 109.4 ?
    H1C C1 H1D . . 108.0 ?
    O2 C2 N1 . . 123.37(10) ?
    O2 C2 C3 . . 119.67(9) ?
    N1 C2 C3 . . 116.94(9) ?
    C4 C3 C2 . . 118.65(9) ?
    C4 C3 C6 . . 117.97(10) ?
    C6 C3 C2 . . 123.35(9) ?
    N2 C4 C3 . . 123.61(10) ?
    N2 C4 H4 . . 118.2 ?
    C3 C4 H4 . . 118.2 ?
    N2 C5 H5 . . 118.5 ?
    N2 C5 C7 . . 122.94(10) ?
    C7 C5 H5 . . 118.5 ?
    C3 C6 H6 . . 120.5 ?
    C7 C6 C3 . . 118.90(10) ?
    C7 C6 H6 . . 120.5 ?
    C5 C7 H7 . . 120.5 ?
    C6 C7 C5 . . 119.00(10) ?
    C6 C7 H7 . . 120.5 ?
loop_
    _geom_torsion_atom_site_label_1
    _geom_torsion_atom_site_label_2
    _geom_torsion_atom_site_label_3
    _geom_torsion_atom_site_label_4
    _geom_torsion_site_symmetry_1
    _geom_torsion_site_symmetry_2
    _geom_torsion_site_symmetry_3
    _geom_torsion_site_symmetry_4
    _geom_torsion
    _geom_torsion_publ_flag
    O2 C2 C3 C4 . . . . 21.70(15) ?
    O2 C2 C3 C6 . . . . -156.39(10) ?
    N1 C2 C3 C4 . . . . -159.93(10) ?
    N1 C2 C3 C6 . . . . 21.98(15) ?
    N2 C5 C7 C6 . . . . -0.39(17) ?
    C2 C3 C4 N2 . . . . -179.28(9) ?
    C2 C3 C6 C7 . . . . 178.70(10) ?
    C3 C6 C7 C5 . . . . 0.09(16) ?
    C4 N2 C5 C7 . . . . -0.04(16) ?
    C4 C3 C6 C7 . . . . 0.60(15) ?
    C5 N2 C4 C3 . . . . 0.80(16) ?
    C6 C3 C4 N2 . . . . -1.09(16) ?
loop_
    _geom_hbond_atom_site_label_D
    _geom_hbond_atom_site_label_H
    _geom_hbond_atom_site_label_A
    _geom_hbond_site_symmetry_A
    _geom_hbond_distance_DH
    _geom_hbond_distance_HA
    _geom_hbond_distance_DA
    _geom_hbond_angle_DHA
    _geom_hbond_publ_flag
    N1 H1A O2 3_756 0.88 2.08 2.9372(13) 165 y
    N1 H1B O1 4_465 0.88 2.06 2.8868(14) 157 y
    O1 H1 N2 3_766 0.867(17) 1.900(17) 2.7588(13) 170.7(13) y
    C5 H5 O1 1_455 0.95 2.62 3.461 147.4 y
    C7 H7 O2 1_455 0.95 2.55 3.323 138.3 y
_shelx_space_group_comment
;
The symmetry employed for this shelxl refinement is uniquely defined
by the following loop, which should always be used as a source of
symmetry information in preference to the above space-group names.
They are only intended as comments.
;
_shelx_estimated_absorpt_T_min     0.950
_shelx_estimated_absorpt_T_max     0.980
_shelx_hkl_file
;
   1   0   0 1029.60   39.20
   2   0   0  464.25   15.80
   2   0   0  483.25   28.60
  -2   0   0  423.16   26.60
  -2   0   0  455.05   15.80
   3   0   0 3166.78  117.59
  -3   0   0 2751.52  112.59
  -4   0   0  157.68    4.90
   4   0   0  152.98    4.70
   4   0   0  169.58    5.90
  -4   0   0  151.98    4.80
  -4   0   0  151.58    4.80
  -4   0   0  143.99    5.60
   5   0   0    3.60    0.80
  -5   0   0    3.70    0.40
  -5   0   0    3.20    0.40
   5   0   0    3.40    0.40
  -5   0   0    3.10    0.30
   5   0   0    3.70    0.30
  -6   0   0    0.80    0.30
  -6   0   0    0.60    0.20
   6   0   0    0.70    0.20
  -7   0   0   95.09    3.50
  -7   0   0   89.89    3.80
   7   0   0   96.09    3.20
   1  -1   0  782.42   31.30
  -1  -1   0  905.21   35.10
   1   1   0  810.72   34.70
  -1   1   0  843.02   31.50
  -2  -1   0   36.40    1.20
  -2  -1   0   36.70    1.20
   2  -1   0   36.70    1.70
  -2  -1   0   36.20    1.50
  -2  -1   0   39.40    1.20
   2  -1   0   34.20    1.20
   2  -1   0   39.70    1.20
  -2   1   0   32.50    1.20
  -2   1   0   33.70    1.60
  -2   1   0   37.50    1.20
   2   1   0   40.50    1.60
   2   1   0   36.90    1.20
   2   1   0   40.10    1.20
  -2   1   0   37.50    1.20
  -3  -1   0  388.56   11.60
  -3  -1   0  371.66   10.90
   3  -1   0  387.16   11.80
  -3  -1   0  377.06   10.90
  -3   1   0  355.96   11.70
  -3   1   0  363.86   10.90
  -3   1   0  349.96   11.00
  -4  -1   0  139.69    4.60
  -4  -1   0  141.29    4.60
   4  -1   0  154.78    5.70
   4  -1   0  147.69    4.40
  -4  -1   0  152.58    4.60
  -4   1   0  143.59    4.50
   4   1   0  146.69    4.50
  -4   1   0  144.89    5.50
  -4   1   0  146.99    4.70
   4   1   0  130.99    4.60
   4   1   0  162.38    5.50
  -4   1   0  142.29    4.50
  -5  -1   0   17.40    0.90
  -5  -1   0   17.10    0.90
   5  -1   0   17.90    0.80
   5  -1   0   19.20    1.70
  -5  -1   0   17.70    0.90
  -5   1   0   15.60    0.90
   5   1   0   17.80    0.80
   5   1   0   18.60    1.50
   5   1   0   17.20    1.00
  -5   1   0   17.60    1.60
  -5   1   0   17.80    0.90
  -5   1   0   18.00    0.90
   6  -1   0   47.30    2.00
   6  -1   0   48.10    1.70
  -6  -1   0   46.20    1.90
  -6  -1   0   51.29    2.10
   6   1   0   43.20    2.90
  -6   1   0   46.90    1.90
   6   1   0   47.50    1.90
  -7  -1   0   39.90    1.90
  -7  -1   0   41.20    1.90
   7  -1   0   43.50    1.70
  -7   1   0   38.30    1.80
   7   1   0   38.00    1.60
  -7   1   0   36.60    1.80
   0  -2   0    4.70    0.20
   0  -2   0    4.90    0.20
   0  -2   0    4.60    0.20
   0  -2   0    5.00    0.20
   0  -2   0    4.90    0.20
   0  -2   0    4.60    0.20
   0  -2   0    5.10    0.30
   0   2   0    4.70    0.20
   0   2   0    5.10    0.30
  -1  -2   0 2470.65   86.19
   1  -2   0 2619.14   79.59
  -1   2   0 2569.74   80.29
   1   2   0 2489.35   87.19
   2  -2   0  165.68    5.40
  -2  -2   0  179.58    5.50
   2  -2   0  195.58    6.30
  -2  -2   0  179.18    5.50
   2  -2   0  174.88    5.40
  -2   2   0  182.68    5.40
   2   2   0  181.28    5.50
   2   2   0  188.38    5.50
  -2   2   0  179.48    5.40
  -2   2   0  196.48    6.20
   2   2   0  193.28    5.70
  -3  -2   0    1.10    0.20
   3  -2   0    0.90    0.30
  -3  -2   0    0.90    0.20
   3  -2   0    0.80    0.10
  -3  -2   0    1.00    0.20
  -3   2   0    1.30    0.20
   3   2   0    1.30    0.20
  -3   2   0    0.70    0.10
  -3   2   0    0.80    0.30
   3   2   0    1.00    0.20
  -4  -2   0  361.56   10.60
  -4  -2   0  358.96   10.60
   4  -2   0  373.46   10.40
  -4  -2   0  368.66   10.60
   4  -2   0  333.57   11.90
   4   2   0  358.56   10.60
   4   2   0  387.06   10.70
   4   2   0  316.97   11.30
  -4   2   0  330.37   11.70
  -4   2   0  362.16   10.60
  -4   2   0  351.56   10.50
   5  -2   0  212.18    8.50
  -5  -2   0  225.88    7.20
  -5  -2   0  223.48    7.10
  -5  -2   0  242.78    7.20
   5  -2   0  231.08    6.90
   5   2   0  233.28    7.10
  -5   2   0  220.78    7.10
  -5   2   0  231.28    7.10
   5   2   0  247.98    7.30
   5   2   0  247.88    8.20
  -5   2   0  226.78    8.50
   6  -2   0   58.19    2.30
  -6  -2   0   55.79    2.30
  -6  -2   0   61.49    2.40
   6  -2   0   60.09    2.00
   6   2   0   59.79    2.20
  -6   2   0   58.29    2.30
  -7  -2   0   22.60    1.30
   7  -2   0   23.40    1.00
  -7  -2   0   27.00    1.40
   7   2   0   24.30    1.20
  -7   2   0   23.70    1.30
  -7   2   0   21.90    1.30
   0  -3   0    0.10    0.10
   0  -3   0    0.00    0.10
   0  -3   0    0.00    0.10
   0  -3   0    0.10    0.10
   0  -3   0    0.00    0.10
   0  -3   0    0.20    0.10
   0   3   0    0.00    0.10
   0   3   0    0.00    0.10
   0   3   0    0.00    0.10
   1  -3   0  454.35   17.30
   1  -3   0  483.65   14.30
  -1  -3   0  481.65   25.40
  -1  -3   0  458.15   15.60
  -1   3   0  462.65   14.00
   1   3   0  466.95   15.50
  -1   3   0  480.75   19.20
   1   3   0  450.45   25.80
   2  -3   0   16.20    1.10
   2  -3   0   12.90    0.50
  -2  -3   0   13.90    0.60
  -2  -3   0   14.10    0.60
  -2  -3   0   14.00    0.60
  -2   3   0   14.20    0.50
   2   3   0   13.80    0.60
  -2   3   0   14.00    0.50
   2   3   0   15.10    0.70
  -3  -3   0    3.20    0.30
   3  -3   0    3.20    0.60
   3  -3   0    3.70    0.30
   3   3   0    4.10    0.40
   3   3   0    3.00    0.30
  -3   3   0    3.80    0.30
  -3   3   0    3.80    0.30
   4  -3   0    4.70    0.30
   4  -3   0    4.40    1.40
  -4  -3   0    4.90    0.40
  -4  -3   0    4.60    0.40
  -4  -3   0    5.00    0.50
  -4   3   0    4.50    0.30
   4   3   0    4.90    0.60
  -4   3   0    4.00    0.30
  -4   3   0    5.40    0.80
   4   3   0    4.20    0.40
  -5  -3   0   17.30    0.90
  -5  -3   0   16.90    0.90
  -5  -3   0   17.40    0.90
   5  -3   0   17.40    0.70
  -5   3   0   16.80    1.60
  -5   3   0   17.00    0.90
   5   3   0   17.00    1.00
   5   3   0   15.80    0.80
  -5   3   0   16.50    0.90
   6  -3   0   32.00    1.20
  -6  -3   0   31.30    1.50
  -6  -3   0   28.90    1.40
   6   3   0   31.50    1.40
  -6   3   0   30.50    1.40
   7  -3   0   52.29    1.90
  -7  -3   0   49.90    2.30
  -7  -3   0   52.59    2.30
   7   3   0   55.19    3.30
   7   3   0   49.00    2.10
  -7   3   0   54.79    2.20
  -7   3   0   50.69    2.20
   0  -4   0  700.83   21.20
   0  -4   0  720.63   27.30
   0   4   0  647.34   28.20
   1  -4   0   58.19    2.00
  -1  -4   0   59.29    1.90
  -1  -4   0   61.89    2.00
   1  -4   0   65.79    2.60
  -1  -4   0   65.59    1.90
  -1  -4   0   63.19    2.00
   1   4   0   64.09    2.10
   1   4   0   58.49    2.00
   1   4   0   64.39    2.00
  -2  -4   0 2933.61  116.09
   2  -4   0 2913.41   93.79
  -2   4   0 2641.94   94.79
   2   4   0 2706.83  109.69
   3  -4   0  196.98    7.20
  -3  -4   0  199.38    6.00
  -3  -4   0  194.88    6.00
   3  -4   0  177.58    5.90
  -3   4   0  196.18    5.90
   3   4   0  208.68    6.20
   3   4   0  203.28    6.20
   3   4   0  197.08    6.00
  -3   4   0  200.68    5.90
  -3   4   0  202.68    7.10
  -4  -4   0    4.00    0.40
   4  -4   0    4.20    0.80
  -4  -4   0    3.60    0.40
   4   4   0    3.80    0.50
   4   4   0    3.70    0.40
  -4   4   0    3.60    0.30
  -4   4   0    3.40    0.30
  -4   4   0    3.90    0.70
  -5  -4   0 1290.67   37.20
  -5  -4   0 1310.17   37.20
  -5   4   0 1243.28   37.10
  -5   4   0 1222.78   38.90
  -5   4   0 1296.07   37.10
  -6  -4   0  202.68    6.60
   6  -4   0  203.08    6.20
  -6  -4   0  211.98    6.70
  -6  -4   0  201.78    6.60
   6   4   0  199.68    6.50
  -6   4   0  206.28    8.40
  -6   4   0  206.68    6.50
  -6   4   0  196.78    6.50
   6   4   0  214.58    7.60
  -7  -4   0    9.70    0.80
  -7  -4   0    8.80    0.80
   7  -4   0    8.30    0.50
  -7   4   0    7.60    0.70
   7   4   0    8.40    0.70
   7   4   0    7.70    1.20
  -7   4   0    7.60    0.70
   1  -5   0   36.90    1.40
  -1  -5   0   38.30    1.40
  -1  -5   0   39.90    1.30
  -1  -5   0   36.60    1.30
   1  -5   0   38.00    1.50
   1   5   0   42.00    1.50
   1   5   0   41.90    1.40
   1   5   0   41.20    1.40
   1   5   0   42.00    1.40
  -1   5   0   41.00    1.90
  -2  -5   0   30.40    1.10
  -2  -5   0   30.50    1.10
  -2  -5   0   29.20    1.10
  -2  -5   0   29.50    1.20
  -2   5   0   31.00    1.00
  -2   5   0   31.20    1.80
   2   5   0   33.80    1.30
   2   5   0   32.60    1.20
  -2   5   0   31.90    1.00
   3  -5   0  185.98    6.60
  -3  -5   0  170.38    5.20
  -3  -5   0  170.68    5.20
  -3  -5   0  163.38    5.20
  -3   5   0  159.88    5.00
   3   5   0  168.18    5.40
  -3   5   0  171.48    5.10
   3   5   0  168.28    5.20
  -3   5   0  156.08    6.20
  -4  -5   0   11.80    0.70
  -4  -5   0   12.00    0.70
   4  -5   0   12.00    0.60
  -4  -5   0   12.40    0.70
  -4   5   0   12.70    1.30
   4   5   0   12.20    0.70
   4   5   0   11.10    0.80
  -4   5   0   11.20    0.60
  -4   5   0   11.30    0.60
  -5  -5   0  513.05   15.30
  -5  -5   0  533.85   15.30
  -5  -5   0  515.65   15.20
   5  -5   0  483.55   14.90
   5   5   0  514.05   15.50
  -5   5   0  495.25   15.10
   5   5   0  507.95   15.20
  -5   5   0  498.95   17.00
   5   5   0  507.85   15.70
  -5   5   0  520.05   15.10
  -6  -5   0  342.37   10.90
  -6  -5   0  364.26   11.00
  -6  -5   0  367.16   10.90
   6  -5   0  356.16   10.40
  -6   5   0  340.77   12.80
  -6   5   0  349.87   10.70
  -6   5   0  337.67   10.70
   6   5   0  346.57   10.80
   7  -5   0    4.80    0.40
  -7  -5   0    5.00    0.90
  -7  -5   0    5.60    0.70
  -7   5   0    5.50    0.60
   7   5   0    5.10    0.60
   0  -6   0 2518.05   79.99
   0   6   0 2126.89   81.89
  -1  -6   0 1298.27   54.39
  -1  -6   0 1165.88   37.50
   1   6   0 1122.69   54.19
   2  -6   0   96.19    3.10
  -2  -6   0   96.39    3.10
  -2  -6   0   96.49    3.10
  -2  -6   0   95.19    3.10
  -2  -6   0   90.69    3.10
   2  -6   0  106.79    4.20
   2   6   0   99.19    3.30
  -2   6   0  102.99    4.10
   2   6   0   99.59    3.20
  -3  -6   0  100.39    3.20
  -3  -6   0   97.99    3.20
  -3  -6   0  102.89    3.20
   3  -6   0  104.39    5.10
  -3   6   0   98.39    3.00
   3   6   0   99.59    3.30
   3   6   0   91.69    3.40
  -3   6   0  107.09    3.10
  -3   6   0   90.89    4.20
   4  -6   0   64.69    2.30
  -4  -6   0   67.49    2.40
  -4  -6   0   65.29    2.40
  -4  -6   0   71.59    2.40
   4   6   0   68.89    2.50
  -4   6   0   67.89    2.30
   4   6   0   70.59    2.60
  -4   6   0   63.59    2.20
  -4   6   0   68.09    3.60
  -5  -6   0   67.49    2.50
   5  -6   0   71.19    2.30
  -5  -6   0   71.09    2.60
  -5  -6   0   69.19    2.50
   5   6   0   67.69    2.80
  -5   6   0   67.89    2.40
  -5   6   0   67.09    2.40
   5   6   0   69.89    2.60
   6  -6   0  119.29    3.70
  -6  -6   0  118.29    4.20
  -6  -6   0  118.29    4.20
   6   6   0  121.99    4.10
  -6   6   0  107.19    5.70
  -6   6   0  124.69    4.00
  -6   6   0  116.89    4.00
  -7  -6   0   11.20    1.00
  -7  -6   0   13.60    1.00
   7  -6   0   12.50    0.60
  -7   6   0   13.80    0.90
  -7   6   0   13.30    1.00
   0  -7   0    0.10    0.10
   0  -7   0    0.10    0.10
   0  -7   0    0.10    0.10
   0  -7   0    0.10    0.10
   0  -7   0    0.20    0.20
   0   7   0    0.20    0.10
   0   7   0    0.10    0.20
   0   7   0    0.10    0.10
  -1  -7   0  224.38    6.90
  -1  -7   0  203.58    6.80
  -1  -7   0  224.08    6.90
  -1  -7   0  227.68    6.70
   1  -7   0  211.68    6.80
   1  -7   0  211.58    7.00
  -1   7   0  215.38    7.70
   1   7   0  235.98    6.80
   1   7   0  232.08    6.80
   1   7   0  241.98    7.00
   1   7   0  251.37    7.20
   1   7   0  237.88    7.00
  -2  -7   0  699.23   25.40
  -2  -7   0  711.53   45.40
   2   7   0  727.93   25.30
   2   7   0  716.33   47.50
  -3  -7   0    0.70    0.20
  -3  -7   0    0.90    0.20
   3   7   0    0.80    0.20
  -3   7   0    1.10    0.10
   3   7   0    0.50    0.20
  -3   7   0    0.90    0.10
  -3   7   0    1.30    0.50
  -4  -7   0  627.64   18.30
  -4  -7   0  620.34   18.40
   4  -7   0  685.93   18.30
   4   7   0  597.04   18.40
  -4   7   0  582.14   20.00
  -4   7   0  607.04   18.20
   4   7   0  611.84   18.60
  -5  -7   0  297.67    9.20
   5  -7   0  303.07    8.90
  -5  -7   0  298.77    9.30
  -5  -7   0  315.97    9.30
   5   7   0  294.77    9.30
  -5   7   0  296.27   11.10
  -5   7   0  299.57    9.10
   5   7   0  302.87    9.60
  -5   7   0  286.97    9.00
   6  -7   0    6.60    0.40
  -6  -7   0    7.20    0.70
  -6  -7   0    6.60    0.70
  -6  -7   0    6.40    0.70
   6   7   0    6.90    0.70
  -6   7   0    6.80    1.30
   6   7   0    6.90    0.70
   6   7   0    5.90    0.80
  -6   7   0    6.20    0.60
  -6   7   0    6.60    0.60
  -7  -7   0    4.90    0.70
   7  -7   0    4.60    0.30
  -7  -7   0    4.60    0.70
  -7   7   0    4.90    0.60
   7   7   0    4.30    0.60
  -7   7   0    5.10    0.60
   0  -8   0  975.60   32.60
   0  -8   0 1049.30   45.80
   0   8   0 1044.70   32.20
   0   8   0 1081.09   49.60
  -1  -8   0 1120.49   54.39
  -1  -8   0 1016.50   35.20
   1   8   0 1106.99   35.10
   1   8   0 1147.49   58.29
   2  -8   0  255.97    8.80
  -2  -8   0  230.28    7.30
  -2  -8   0  242.68    7.20
   2  -8   0  237.88    7.60
   2  -8   0  233.48    7.30
  -2  -8   0  225.68    7.20
  -2  -8   0  239.28    7.80
   2   8   0  242.18    7.50
  -2   8   0  248.48    8.50
   2   8   0  242.28    7.40
   2   8   0  232.48    7.50
   2   8   0  247.48    7.30
  -3  -8   0  213.18    6.60
   3  -8   0  215.98    6.60
  -3  -8   0  215.38    6.60
  -3  -8   0  201.38    6.60
  -3   8   0  215.88    8.10
   3   8   0  215.18    6.80
   3   8   0  213.28    6.70
   3   8   0  220.98    6.90
  -4  -8   0  428.76   13.00
  -4  -8   0  436.56   13.00
  -4  -8   0  419.86   13.00
   4   8   0  424.96   13.30
  -4   8   0  451.95   14.90
  -4   8   0  420.16   12.70
  -4   8   0  446.16   12.80
   4   8   0  424.36   13.10
   4   8   0  443.76   13.10
  -5  -8   0   71.79    2.70
  -5  -8   0   74.79    2.70
   5  -8   0   75.39    2.40
  -5  -8   0   69.89    2.70
   5   8   0   71.59    2.80
   5   8   0   65.19    2.70
   5   8   0   70.69    3.00
  -5   8   0   69.59    4.10
  -5   8   0   72.69    2.50
  -6  -8   0   11.60    0.90
  -6  -8   0   12.50    0.90
   6  -8   0   11.60    0.50
  -6  -8   0   11.50    0.90
  -6   8   0   12.60    1.80
   6   8   0   12.30    0.90
   6   8   0   10.20    1.00
   6   8   0   12.20    1.00
  -6   8   0   11.50    0.70
  -6   8   0   11.00    0.80
  -7  -8   0   29.50    1.70
   7  -8   0   28.80    1.00
  -7  -8   0   30.60    1.70
  -7   8   0   26.40    1.40
  -7   8   0   29.40    1.50
   7   8   0   26.60    1.70
   0  -9   0    0.30    0.10
   0  -9   0    0.10    0.20
   0  -9   0    0.20    0.10
   0  -9   0    0.10    0.10
   0  -9   0    0.10    0.10
   0   9   0    0.40    0.20
   0   9   0    0.30    0.10
   0   9   0    0.20    0.10
  -1  -9   0   81.69    2.80
  -1  -9   0   77.49    2.60
   1  -9   0   78.19    2.70
  -1  -9   0   78.09    2.70
  -1  -9   0   79.69    2.60
   1  -9   0   81.09    2.90
   1   9   0   86.39    2.90
   1   9   0   84.99    2.90
  -1   9   0   82.49    3.60
   1   9   0   81.59    3.00
   1   9   0   81.19    2.70
   1   9   0   80.89    2.60
  -2  -9   0    3.80    0.40
   2  -9   0    3.80    0.80
  -2  -9   0    3.40    0.30
   2  -9   0    3.60    0.30
  -2  -9   0    3.90    0.30
  -2  -9   0    3.60    0.30
   2   9   0    3.70    0.40
   2   9   0    4.50    0.30
   2   9   0    3.80    0.50
  -2   9   0    4.30    0.80
   2   9   0    3.80    0.40
   2   9   0    3.60    0.40
  -3  -9   0   40.20    1.50
  -3  -9   0   38.00    1.50
  -3  -9   0   39.30    1.60
   3  -9   0   39.10    1.50
  -3  -9   0   40.90    1.50
  -3   9   0   41.10    2.60
   3   9   0   40.10    1.70
   3   9   0   37.90    1.70
   3   9   0   40.70    1.60
   3   9   0   37.70    1.80
  -4  -9   0    2.00    0.30
  -4  -9   0    1.90    0.30
   4  -9   0    2.60    0.30
  -4  -9   0    2.60    0.40
   4   9   0    2.30    0.40
  -4   9   0    1.50    0.70
   4   9   0    3.10    0.50
   4   9   0    1.70    0.40
  -5  -9   0  216.68    7.00
   5  -9   0  216.38    6.70
  -5  -9   0  218.38    7.10
  -5  -9   0  216.88    7.00
   5  -9   0  222.38    6.70
  -5   9   0  225.28    9.10
   5   9   0  215.98    7.40
  -5   9   0  226.08    6.90
   5   9   0  215.38    7.20
   6  -9   0   92.79    2.90
  -6  -9   0   91.59    3.50
   6  -9   0   89.39    3.00
  -6  -9   0   91.29    3.50
  -6  -9   0   92.99    3.50
  -6   9   0   96.59    5.40
  -6   9   0   92.39    3.20
  -6   9   0   94.39    3.20
   6   9   0   94.29    3.90
   6   9   0   92.99    3.60
   6   9   0   89.39    3.60
  -7  -9   0   58.99    2.60
  -7  -9   0   56.29    2.60
  -7   9   0   59.99    2.60
   0 -10   0  154.68    5.10
   0 -10   0  165.38    6.20
   0 -10   0  170.08    5.20
   0 -10   0  154.78    4.90
   0 -10   0  156.58    4.80
   0  10   0  162.48    5.80
   0  10   0  163.48    5.30
   0  10   0  163.88    5.30
  -1 -10   0  209.58    6.40
  -1 -10   0  209.98    6.60
  -1 -10   0  202.88    6.40
  -1 -10   0  221.08    6.60
   1 -10   0  210.48    6.60
   1 -10   0  210.08    6.80
   1  10   0  206.88    6.50
   1  10   0  222.18    7.00
  -1  10   0  218.98    7.70
   1  10   0  213.08    6.80
   1  10   0  216.28    6.40
  -2 -10   0    0.80    0.20
   2 -10   0    0.20    0.30
  -2 -10   0    0.70    0.20
  -2 -10   0    0.50    0.10
   2 -10   0    0.50    0.20
  -2 -10   0    0.40    0.10
   2 -10   0    0.60    0.30
  -2  10   0    0.30    0.40
   2  10   0    0.80    0.20
   2  10   0    0.40    0.20
   2  10   0    0.80    0.20
   2  10   0    0.50    0.20
   2  10   0    1.00    0.20
  -4 -10   0    5.70    0.50
  -4 -10   0    5.60    0.50
  -4 -10   0    5.10    0.50
   4  10   0    6.00    0.60
   4  10   0    5.60    0.60
   4  10   0    5.00    0.60
   4  10   0    6.30    0.70
  -4  10   0    5.60    1.10
  -5 -10   0   10.10    0.80
  -5 -10   0    9.30    0.80
   5 -10   0    9.60    0.60
  -5 -10   0    9.70    0.80
   5 -10   0   10.00    0.60
   5  10   0    8.60    0.90
   5  10   0    9.30    0.80
  -6 -10   0    0.50    0.30
  -6 -10   0    0.20    0.20
  -6 -10   0    0.30    0.20
   6 -10   0    0.30    0.10
   6 -10   0    0.60    0.10
  -6  10   0    0.20    0.20
  -6  10   0    0.20    0.20
   6  10   0    0.20    0.30
  -6  10   0    0.10    0.50
   6  10   0    0.50    0.30
   0 -11   0    1.90    0.20
   0 -11   0    1.70    0.60
   0 -11   0    2.40    0.20
   0 -11   0    1.80    0.30
   0  11   0    1.20    0.30
   0  11   0    2.60    0.50
   1 -11   0   67.39    2.10
   1 -11   0   63.39    2.40
  -1 -11   0   68.79    2.40
  -1 -11   0   72.29    2.50
   1 -11   0   67.69    2.60
  -1 -11   0   70.09    2.20
  -1 -11   0   67.39    2.30
   1  11   0   65.29    2.20
  -1  11   0   65.89    3.30
   1  11   0   66.99    2.20
   1  11   0   64.19    2.80
   1  11   0   68.19    2.60
   1  11   0   65.49    2.60
  -2 -11   0   18.10    0.80
  -2 -11   0   17.30    0.90
  -2 -11   0   17.20    0.90
  -2 -11   0   18.60    0.90
   2 -11   0   17.20    0.90
   2 -11   0   18.00    1.10
   2  11   0   18.10    1.10
   2  11   0   17.40    1.10
   2  11   0   16.00    0.90
  -2  11   0   17.80    1.70
   2  11   0   17.10    0.90
  -3 -11   0   20.20    1.00
   3 -11   0   19.70    1.30
   3 -11   0   21.40    1.00
  -3 -11   0   19.80    1.00
  -3 -11   0   19.80    1.00
  -3 -11   0   20.70    1.00
   3  11   0   19.50    1.20
   3  11   0   19.40    1.10
   3  11   0   19.90    1.20
  -3  11   0   21.30    2.00
  -4 -11   0    0.10    0.20
   4 -11   0    0.10    0.10
   4 -11   0    0.00    0.20
  -4 -11   0    0.20    0.20
  -4  11   0    0.60    0.50
   4  11   0    0.20    0.20
   4  11   0    0.00    0.20
   4  11   0    0.20    0.20
   4  11   0    0.20    0.20
  -5 -11   0   26.90    1.40
   5 -11   0   22.10    1.10
  -5 -11   0   26.60    1.40
   5 -11   0   26.00    1.10
  -5 -11   0   24.40    1.30
  -5  11   0   25.30    2.50
   5  11   0   25.70    1.50
   5  11   0   26.30    1.50
  -6 -11   0   36.60    1.80
  -6 -11   0   34.50    1.80
   6 -11   0   36.40    1.30
  -6 -11   0   34.50    1.80
   6 -11   0   35.70    1.30
   6  11   0   36.80    2.70
   6  11   0   34.40    2.00
  -6  11   0   36.10    3.20
   0 -12   0  519.65   17.70
   0 -12   0  560.24   16.90
   0 -12   0  570.44   18.50
   0 -12   0  586.04   16.60
   0 -12   0  568.24   16.70
   0  12   0  589.44   17.10
   0  12   0  575.64   17.90
  -1 -12   0  431.56   13.30
  -1 -12   0  432.86   13.10
  -1 -12   0  437.26   13.10
   1 -12   0  448.96   13.50
  -1 -12   0  445.86   13.30
   1 -12   0  433.16   13.30
   1  12   0  450.65   13.60
   1  12   0  455.55   13.70
   1  12   0  442.06   13.90
  -1  12   0  448.36   14.60
   2 -12   0   38.50    1.60
   2 -12   0   39.80    1.90
  -2 -12   0   41.60    1.60
  -2 -12   0   39.80    1.50
  -2 -12   0   38.90    1.60
  -2 -12   0   39.80    1.70
   2  12   0   40.70    1.90
   2  12   0   39.10    1.90
  -2  12   0   39.80    2.70
   2  12   0   37.20    1.60
   2  12   0   38.50    1.90
   3 -12   0    2.40    0.50
   3 -12   0    2.70    0.30
  -3 -12   0    2.90    0.40
  -3 -12   0    2.80    0.30
  -3 -12   0    2.00    0.40
  -3 -12   0    2.50    0.40
   3  12   0    2.40    0.50
   3  12   0    2.20    0.40
   3  12   0    2.50    0.50
  -3  12   0    3.30    1.00
  -4 -12   0   81.89    3.00
   4 -12   0   81.89    3.50
  -4 -12   0   76.69    3.00
   4 -12   0   80.79    2.70
  -4 -12   0   78.19    2.90
   4  12   0   77.99    3.10
   4  12   0   80.89    3.10
   4  12   0   79.69    3.30
  -4  12   0   78.59    4.50
  -5 -12   0   81.79    3.10
   5 -12   0   78.59    3.60
   5 -12   0   79.69    2.70
  -5 -12   0   75.69    3.10
  -5 -12   0   78.29    3.00
   5 -12   0   79.39    2.80
  -5  12   0   81.29    4.90
   5  12   0   78.89    3.30
   5  12   0   80.69    3.30
  -6 -12   0   65.29    2.80
   6 -12   0   66.29    2.20
  -6 -12   0   65.49    2.70
   6 -12   0   63.59    2.20
  -6  12   0   65.09    4.60
   6  12   0   62.79    3.00
   0 -13   0    2.30    0.30
   0 -13   0    1.40    0.30
   0  13   0    2.00    0.40
   0  13   0    1.70    0.60
  -1 -13   0  236.78    7.30
  -1 -13   0  233.48    7.30
  -1 -13   0  234.38    7.10
   1 -13   0  233.08    7.50
   1 -13   0  230.08    7.30
  -1 -13   0  228.78    7.20
   1  13   0  224.08    7.90
   1  13   0  245.38    7.70
  -1  13   0  236.28    8.70
   1  13   0  230.38    7.60
   2 -13   0   14.00    1.00
   2 -13   0   14.90    0.80
  -2 -13   0   13.90    0.90
  -2 -13   0   13.50    0.80
  -2 -13   0   14.80    0.80
  -2 -13   0   14.80    0.80
   2  13   0   13.10    1.00
   2  13   0   14.20    0.80
   2  13   0   13.40    0.90
  -2  13   0   15.40    1.70
   2  13   0   14.10    1.10
   3 -13   0   58.69    2.70
   3 -13   0   57.59    2.20
  -3 -13   0   59.69    2.40
  -3 -13   0   60.89    2.20
  -3 -13   0   58.99    2.20
  -3  13   0   59.69    3.70
   3  13   0   61.69    2.70
   3  13   0   62.69    3.10
   3  13   0   56.69    2.40
  -4 -13   0   58.99    2.40
   4 -13   0   63.39    2.90
  -4 -13   0   59.39    2.50
  -4 -13   0   61.89    2.50
   4 -13   0   62.29    2.20
   4  13   0   60.49    2.60
   4  13   0   63.69    2.60
   4  13   0   61.99    2.80
   4  13   0   62.29    2.90
  -4  13   0   57.89    3.90
   5 -13   0   24.40    1.10
  -5 -13   0   23.80    1.40
  -5 -13   0   24.70    1.40
   5 -13   0   21.50    2.00
  -5 -13   0   23.30    1.40
   5  13   0   22.90    1.50
   5  13   0   26.90    1.60
   5  13   0   26.30    2.10
  -5  13   0   28.30    2.70
   0 -14   0  452.05   14.10
   0 -14   0  468.25   14.10
   0 -14   0  467.05   13.90
   0 -14   0  465.85   13.80
   0  14   0  473.25   14.30
   0  14   0  480.25   15.30
   1 -14   0  104.59    3.70
  -1 -14   0   99.59    3.30
  -1 -14   0  100.79    3.40
  -1 -14   0  101.49    3.50
   1 -14   0  102.09    3.50
  -1 -14   0  101.19    3.50
   1  14   0  103.09    3.80
   1  14   0  100.49    3.90
  -1  14   0  101.39    4.70
   1  14   0   94.99    4.10
  -2 -14   0   -0.10    0.10
  -2 -14   0    0.10    0.10
  -2 -14   0    0.10    0.10
   2 -14   0   -0.10    0.20
   2 -14   0    0.00    0.10
   2  14   0    0.00    0.10
  -2  14   0    0.40    0.40
   2  14   0   -0.40    0.20
   2  14   0    0.10    0.10
  -3 -14   0   18.50    1.00
  -3 -14   0   20.40    1.10
  -3 -14   0   18.10    1.00
  -3 -14   0   19.30    1.10
   3 -14   0   18.80    1.00
   3 -14   0   17.80    1.30
  -3  14   0   19.40    2.10
   3  14   0   19.30    1.20
   3  14   0   17.40    1.30
  -4 -14   0    1.10    0.30
   4 -14   0    0.80    0.40
  -4 -14   0    1.30    0.30
   4 -14   0    0.90    0.20
  -4 -14   0    0.60    0.30
   4  14   0    0.90    0.30
   4  14   0    0.70    0.30
   4  14   0    0.80    0.40
  -4  14   0    1.20    0.80
  -5 -14   0  139.29    4.80
  -5 -14   0  132.49    4.80
  -5 -14   0  134.49    4.90
   5 -14   0  135.09    5.40
   5 -14   0  130.99    4.20
   5 -14   0  135.39    4.30
   5  14   0  140.59    5.10
   5  14   0  137.59    5.40
  -5  14   0  140.59    7.10
   5  14   0  124.29    4.90
   0 -15   0    1.40    0.20
   0 -15   0    1.40    0.30
   0 -15   0    1.80    0.30
   0 -15   0    2.10    0.30
   0  15   0    1.50    0.60
  -1 -15   0    2.10    0.30
  -1 -15   0    2.10    0.30
   1 -15   0    2.30    0.40
  -1 -15   0    2.30    0.30
   1 -15   0    3.00    0.50
  -1 -15   0    1.60    0.50
   1  15   0    2.20    0.50
  -1  15   0    2.70    0.90
   1  15   0    2.90    0.60
  -2 -15   0    4.10    0.50
   2 -15   0    4.80    0.50
   2 -15   0    4.10    0.60
  -2 -15   0    4.70    0.50
  -2 -15   0    4.20    0.40
   2  15   0    3.50    0.60
   2  15   0    4.30    0.40
  -2  15   0    5.00    1.10
   2  15   0    3.90    0.40
   2  15   0    4.40    0.70
   3 -15   0   10.60    1.00
  -3 -15   0   11.10    0.80
  -3 -15   0   10.70    0.80
   3 -15   0   11.40    0.70
  -3 -15   0    9.70    0.80
  -3 -15   0   11.20    0.70
   3  15   0   10.20    1.00
   3  15   0    9.10    1.00
   3  15   0   11.80    0.90
   3  15   0   10.10    0.80
  -3  15   0   11.10    1.60
   4 -15   0    0.10    0.10
  -4 -15   0    0.30    0.20
  -4 -15   0    0.30    0.20
  -4 -15   0    0.30    0.20
   4 -15   0   -0.20    0.20
   4  15   0    0.00    0.30
  -4  15   0    0.10    0.50
   4  15   0    0.10    0.40
   4  15   0    0.50    0.30
   5 -15   0   17.70    0.90
  -5 -15   0   18.30    1.20
  -5 -15   0   19.20    1.30
   5 -15   0   17.70    0.80
   5 -15   0   17.80    1.50
   5  15   0   16.60    1.40
   5  15   0   17.90    1.40
  -5  15   0   17.80    2.40
   5  15   0   16.50    1.50
   0 -16   0  102.59    3.40
   0 -16   0  101.69    3.30
   0 -16   0  103.29    3.60
   0 -16   0  101.29    3.90
   0  16   0   97.69    4.60
  -1 -16   0   30.10    1.30
  -1 -16   0   30.40    1.40
   1 -16   0   30.80    1.50
  -1 -16   0   29.60    1.40
   1 -16   0   30.80    1.40
  -1 -16   0   29.00    1.40
   1  16   0   29.20    2.00
  -1  16   0   26.40    2.40
  -2 -16   0   11.80    0.90
   2 -16   0   11.60    0.80
  -2 -16   0   11.90    0.80
  -2 -16   0   12.70    0.80
   2 -16   0   12.10    1.00
  -2 -16   0   10.60    0.70
   2  16   0   10.80    1.00
  -2  16   0   11.20    1.60
   2  16   0   12.10    1.10
  -3 -16   0   92.89    3.50
  -3 -16   0   92.69    3.60
  -3 -16   0   95.59    3.60
   3 -16   0   98.49    3.40
   3 -16   0  102.59    4.00
   3  16   0  105.19    3.60
   3  16   0   97.49    3.50
   3  16   0   99.59    4.10
  -3  16   0   95.49    5.40
   4 -16   0    0.30    0.20
  -4 -16   0    0.80    0.30
  -4 -16   0    0.10    0.20
   4 -16   0    0.00    0.20
  -4 -16   0    0.40    0.20
  -4  16   0    0.80    0.70
   4  16   0    0.20    0.30
   4  16   0    0.10    0.30
   0 -17   0    5.50    0.50
   0 -17   0    5.40    0.50
   0 -17   0    4.50    0.50
   0 -17   0    4.00    0.40
   0  17   0    4.60    0.90
   1 -17   0    9.70    0.70
  -1 -17   0   10.10    0.70
   1 -17   0   10.00    0.80
  -1 -17   0    9.60    0.70
  -1 -17   0    9.90    0.80
  -1  17   0   10.40    1.50
   1  17   0   10.80    1.00
  -2 -17   0    0.30    0.20
   2 -17   0    0.20    0.30
  -2 -17   0    0.10    0.20
   2 -17   0    0.00    0.20
  -2 -17   0    0.30    0.20
  -2 -17   0    0.20    0.20
   2  17   0    0.10    0.30
  -2  17   0    0.20    0.50
  -3 -17   0    1.30    0.30
   3 -17   0    1.00    0.40
  -3 -17   0    0.80    0.30
   3 -17   0    0.70    0.20
   3  17   0    0.70    0.40
   3  17   0    1.20    0.30
   3  17   0    1.00    0.40
  -3  17   0    1.40    0.90
   0 -18   0  318.87    9.70
   0 -18   0  313.17    9.50
   0 -18   0  307.97    9.80
   0 -18   0  298.27    9.40
   0  18   0  320.77   12.20
  -1 -18   0    0.10    0.20
   1 -18   0   -0.30    0.20
  -1 -18   0    0.20    0.20
   1 -18   0    0.20    0.20
  -1 -18   0    0.50    0.20
  -1 -18   0   -0.20    0.10
   1  18   0   -0.60    0.30
  -1  18   0    0.00    0.40
  -2 -18   0   29.90    1.40
   2 -18   0   29.00    1.40
  -2 -18   0   26.90    1.50
  -2 -18   0   30.50    1.60
   2 -18   0   30.60    1.60
  -2 -18   0   26.80    1.30
  -2  18   0   26.80    2.60
   2  18   0   28.50    1.70
   0 -19   0    5.90    0.60
   0 -19   0    4.90    0.50
   0 -19   0    5.40    0.50
   1 -19   0   14.60    1.00
  -1 -19   0   13.90    0.90
   1 -19   0   12.60    1.00
  -1 -19   0   13.80    0.90
  -1 -19   0   14.70    1.00
  -1 -19   0   13.30    0.80
  -1  19   0   15.70    1.90
  -8   0   1   -0.10    0.20
   7   0  -1   -0.10    0.20
  -7   0   1   -0.20    0.20
   7   0  -1    0.00    0.10
  -7   0   1    0.10    0.20
   7   0  -1   -0.10    0.20
  -7   0   1    0.00    0.20
   6   0  -1    0.30    0.20
   6   0  -1    0.00    0.10
  -6   0   1   -0.10    0.10
  -6   0   1    0.00    0.20
  -6   0   1   -0.10    0.20
   6   0  -1   -0.10    0.40
  -6   0   1    0.00    0.10
   5   0  -1    0.10    0.10
  -5   0   1    0.10    0.10
  -5   0   1    0.10    0.20
   5   0  -1    0.10    0.10
  -5   0   1    0.20    0.10
   5   0  -1   -0.10    0.10
   5   0  -1    0.00    0.30
  -5   0   1   -0.10    0.10
  -4   0   1    0.00    0.10
  -4   0   1    0.10    0.20
   4   0  -1    0.10    0.10
   4   0  -1   -0.10    0.10
  -4   0   1    0.20    0.10
   4   0  -1    0.00    0.10
   4   0  -1    0.10    0.20
   3   0  -1    0.10    0.10
   3   0  -1    0.10    0.10
  -3   0   1    0.10    0.10
  -3   0   1    0.00    0.10
   3   0  -1    0.40    0.30
   3   0  -1    0.20    0.10
  -3   0   1    0.10    0.20
  -2   0   1    0.20    0.10
  -2   0   1    0.10    0.10
  -1   0   1    0.00    0.10
  -1   0   1    0.10    0.10
  -1   0   1    0.00    0.10
   1   0  -1    0.00    0.10
   1   0  -1    0.00    0.10
   0   0   1    0.00    0.10
   0   0  -1    0.00    0.10
   0   0   1    0.00    0.10
   0   0   1    0.10    0.10
  -1   0  -1    0.10    0.10
   1   0   1    0.00    0.10
   1   0   1    0.00    0.10
  -1   0  -1    0.00    0.10
  -2   0  -1    0.00    0.10
   2   0   1    0.00    0.10
  -2   0  -1    0.20    0.10
   2   0   1    0.00    0.10
   2   0   1    0.00    0.10
  -3   0  -1    0.00    0.10
   3   0   1    0.20    0.10
  -3   0  -1    0.10    0.10
  -3   0  -1   -0.10    0.10
   3   0   1    0.00    0.10
  -4   0  -1    0.10    0.10
  -4   0  -1    0.10    0.20
  -4   0  -1    0.00    0.10
   4   0   1    0.00    0.10
   4   0   1    0.30    0.30
  -5   0  -1    0.20    0.10
  -5   0  -1    0.10    0.20
  -5   0  -1    0.20    0.20
   5   0   1    0.00    0.10
   5   0   1    0.00    0.30
  -6   0  -1    0.10    0.20
  -6   0  -1   -0.20    0.10
   6   0   1   -0.10    0.10
  -7   0  -1   -0.20    0.20
   7   0   1   -0.10    0.10
   8  -1  -1    9.30    0.60
  -8  -1   1    9.70    0.80
  -8  -1   1    9.00    0.80
   8   1  -1    9.70    0.70
  -8   1   1    9.80    0.80
  -7  -1   1    9.50    1.10
   7  -1  -1    9.20    0.80
  -7  -1   1    8.30    0.70
  -7  -1   1    9.00    0.70
   7  -1  -1    8.80    0.60
  -7   1   1    8.40    1.50
  -7   1   1    7.10    0.70
   7   1  -1    7.70    0.80
   7   1  -1    9.20    0.60
   7   1  -1   10.70    0.90
  -7   1   1    9.30    0.70
   6  -1  -1  297.87    9.20
  -6  -1   1  296.17   10.10
   6  -1  -1  297.57    8.70
   6  -1  -1  265.37   11.30
  -6  -1   1  281.77    8.90
  -6  -1   1  279.27    8.90
  -6   1   1  310.57    9.20
  -6   1   1  318.67   10.50
  -6   1   1  281.77    8.90
   6   1  -1  288.97    8.80
   6   1  -1  298.47   10.80
  -6   1   1  284.07    8.90
   5  -1  -1   93.49    4.30
  -5  -1   1   83.89    3.00
  -5  -1   1   92.09    2.90
   5  -1  -1   90.29    3.10
  -5  -1   1   83.09    2.90
  -5  -1   1   90.99    3.70
   5  -1  -1   85.39    2.80
   5  -1  -1   88.19    2.90
  -5   1   1   83.69    3.00
   5   1  -1   81.19    3.10
  -5   1   1   89.29    2.90
  -5   1   1   89.49    3.90
   5   1  -1   85.79    2.80
   5   1  -1   83.79    2.90
  -4  -1   1   55.19    2.40
  -4  -1   1   50.99    1.90
   4  -1  -1   55.99    2.00
  -4  -1   1   54.49    1.80
  -4  -1   1   54.69    2.00
   4  -1  -1   55.19    1.70
   4  -1  -1   52.59    1.80
  -4   1   1   54.49    1.80
   4   1  -1   51.29    2.00
   4   1  -1   54.29    1.80
   4   1  -1   51.59    2.60
   4   1  -1   54.09    1.80
  -4   1   1   53.09    2.00
  -4   1   1   55.69    2.70
  -3  -1   1  183.78    5.60
   3  -1  -1  168.18    5.60
  -3  -1   1  188.98    6.20
   3  -1  -1  199.38    6.60
  -3  -1   1  188.88    5.50
   3  -1  -1  178.38    5.50
  -3   1   1  184.58    6.30
   3   1  -1  173.68    5.50
   3   1  -1  185.58    5.60
   3   1  -1  180.48    5.50
  -3   1   1  185.88    5.60
   3   1  -1  182.08    5.70
  -3   1   1  185.88    5.40
  -2  -1   1    2.00    0.30
   2  -1  -1    1.30    0.20
   2  -1  -1    1.60    0.20
  -2  -1   1    1.70    0.10
  -2  -1   1    1.70    0.20
  -2   1   1    1.60    0.60
  -2   1   1    1.90    0.20
   2   1  -1    2.20    0.20
   2   1  -1    2.00    0.20
  -2   1   1    1.70    0.10
  -1  -1   1   35.40    1.20
   1  -1  -1   33.80    1.20
   1  -1  -1   35.60    1.30
   1  -1  -1   35.30    1.10
  -1  -1   1   35.30    1.20
  -1  -1   1   36.00    1.20
  -1   1   1   36.40    1.20
   1   1  -1   34.10    1.20
  -1   1   1   36.30    1.10
  -1   1   1   35.20    1.20
   1   1  -1   37.10    1.30
   0  -1   1  143.39    4.40
   0  -1   1  148.39    4.40
   0  -1  -1  149.69    4.40
   0  -1   1  144.49    4.50
   0   1   1  147.19    4.40
   0   1  -1  146.99    4.40
   0   1  -1  148.99    4.40
   0   1  -1  143.69    4.50
   1  -1   1  202.48    5.90
  -1  -1  -1  204.08    6.00
   1  -1   1  188.28    6.00
   1   1   1  198.58    6.00
  -1   1  -1  199.88    6.00
   2  -1   1   52.29    1.90
   2  -1   1   56.99    1.80
  -2  -1  -1   57.59    2.00
   2  -1   1   55.99    2.40
  -2  -1  -1   58.79    1.90
   2   1   1   56.99    1.90
   2   1   1   56.39    2.30
   2   1   1   54.09    1.80
  -2   1  -1   57.79    1.90
   3  -1   1   42.70    1.40
  -3  -1  -1   41.00    1.40
   3  -1   1   42.40    1.50
   3  -1   1   38.60    2.10
  -3  -1  -1   42.50    1.60
  -3   1  -1   41.00    1.40
  -3   1  -1   40.40    1.50
   3   1   1   40.30    2.00
   3   1   1   39.70    1.50
   3   1   1   40.90    1.40
  -4  -1  -1  475.95   14.90
  -4  -1  -1  500.85   15.00
  -4  -1  -1  481.55   14.70
   4  -1   1  555.24   16.90
   4  -1   1  480.95   14.70
  -4   1  -1  476.85   14.90
   4   1   1  524.35   15.90
  -4   1  -1  496.45   14.70
   4   1   1  495.05   14.70
  -5  -1  -1  191.38    6.40
  -5  -1  -1  207.48    6.50
   5  -1   1  196.78    6.10
  -5   1  -1  199.68    6.10
   5   1   1  195.38    7.40
  -5   1  -1  188.78    6.40
   5   1   1  204.88    6.20
   6  -1   1  129.99    4.20
  -6  -1  -1  128.89    4.60
  -6  -1  -1  120.69    4.60
  -6   1  -1  134.99    4.80
   6   1   1  131.89    4.30
  -6   1  -1  129.59    4.60
  -7  -1  -1    2.70    0.60
   7  -1   1    2.70    0.40
  -7   1  -1    1.80    0.40
   7   1   1    3.00    0.40
  -8  -2   1   10.80    0.90
   8  -2  -1   10.90    0.60
  -8  -2   1   10.40    0.90
  -8   2   1   11.50    0.90
   8   2  -1   10.80    0.80
   7  -2  -1   46.40    1.70
  -7  -2   1   44.50    1.90
   7  -2  -1   47.90    2.10
  -7  -2   1   48.60    2.00
   7  -2  -1   46.60    2.10
  -7   2   1   46.70    1.90
  -7   2   1   44.70    2.10
   7   2  -1   47.70    1.90
  -7   2   1   48.30    3.10
   7   2  -1   45.50    2.10
   6  -2  -1    4.00    0.50
  -6  -2   1    3.70    0.40
  -6  -2   1    2.90    0.40
   6  -2  -1    3.60    0.30
  -6   2   1    3.70    0.40
   6   2  -1    2.80    0.40
   6   2  -1    3.70    0.40
  -6   2   1    4.40    0.90
  -6   2   1    3.40    0.50
   6   2  -1    3.70    0.80
  -5  -2   1    7.60    0.50
  -5  -2   1    5.90    0.40
   5  -2  -1    6.90    0.40
  -5  -2   1    6.30    0.50
   5  -2  -1    6.60    0.40
   5  -2  -1    6.60    0.50
   5   2  -1    6.70    0.50
  -5   2   1    7.80    0.60
   5   2  -1    6.70    0.50
  -5   2   1    8.30    1.00
   5   2  -1    6.90    0.60
   5   2  -1    6.90    0.90
  -5   2   1    6.90    0.50
  -4  -2   1    0.40    0.20
  -4  -2   1    0.40    0.10
   4  -2  -1    0.50    0.10
   4  -2  -1    0.50    0.10
  -4  -2   1    0.20    0.10
  -4  -2   1    0.30    0.10
   4  -2  -1    0.40    0.40
   4  -2  -1    0.20    0.10
   4   2  -1    0.40    0.10
  -4   2   1    0.10    0.10
  -4   2   1    0.30    0.10
  -4   2   1    0.10    0.20
   4   2  -1    0.20    0.10
   4   2  -1    0.20    0.10
   3  -2  -1   58.29    1.80
  -3  -2   1   61.89    2.30
  -3  -2   1   59.79    2.00
  -3  -2   1   61.09    1.90
   3  -2  -1   56.89    1.90
   3  -2  -1   52.79    2.70
  -3  -2   1   61.69    2.20
  -3   2   1   58.19    2.70
   3   2  -1   63.99    2.10
  -3   2   1   60.99    2.00
   3   2  -1   60.79    2.00
   3   2  -1   57.99    2.00
   3   2  -1   62.49    2.00
   2  -2  -1  380.56   16.80
   2  -2  -1  461.45   28.70
  -2  -2   1  394.26   15.00
  -2  -2   1  410.26   31.80
  -2   2   1  450.45   15.30
   2   2  -1  373.66   27.70
  -2   2   1  430.46   31.10
   2   2  -1  418.46   16.00
  -1  -2   1  338.17   12.80
  -1  -2   1  342.87   25.70
   1  -2  -1  419.06   29.50
  -1   2   1  355.36   13.40
   1   2  -1  379.26   13.60
   1   2  -1  357.86   24.60
  -1   2   1  316.37   13.10
   0  -2  -1   38.90    1.30
   0  -2  -1   35.90    1.20
   0  -2  -1   37.00    1.30
   0  -2   1   37.70    1.30
   0  -2   1   35.40    1.40
   0  -2   1   35.90    1.30
   0   2  -1   39.90    1.30
   0   2   1   38.60    1.30
   0   2   1   37.80    1.30
   0   2  -1   36.00    1.40
   0   2  -1   40.80    1.20
   0   2   1   39.80    1.20
   1  -2   1   73.39    2.40
  -1  -2  -1   74.99    2.50
  -1  -2  -1   77.89    2.40
   1  -2   1   80.99    2.90
   1   2   1   75.69    2.50
   1   2   1   77.19    2.40
  -1   2  -1   74.69    2.40
   2  -2   1    2.70    0.30
  -2  -2  -1    3.80    0.30
   2  -2   1    3.00    0.20
  -2  -2  -1    3.20    0.30
   2  -2   1    3.70    0.50
  -2   2  -1    2.90    0.30
   2   2   1    3.00    0.20
   3  -2   1  224.98    6.80
   3  -2   1  221.78    6.90
  -3  -2  -1  220.98    6.80
   3  -2   1  225.88    7.90
  -3  -2  -1  238.58    7.00
  -3  -2  -1  228.38    7.00
  -3   2  -1  227.38    6.90
  -3   2  -1  223.78    6.80
   3   2   1  221.28    6.80
   3   2   1  235.48    7.50
  -4  -2  -1   19.20    1.00
   4  -2   1   17.10    0.80
  -4  -2  -1   20.50    0.90
  -4  -2  -1   20.10    1.00
   4  -2   1   18.50    1.60
   4   2   1   17.70    1.30
   4   2   1   20.90    0.90
  -4   2  -1   18.10    0.90
  -4   2  -1   18.80    0.80
   5  -2   1   37.60    1.50
  -5  -2  -1   38.00    1.80
  -5  -2  -1   37.40    1.70
  -5   2  -1   37.70    1.70
  -5   2  -1   36.70    1.50
   5   2   1   37.60    1.50
   5   2   1   41.80    2.80
   5   2   1   41.60    1.70
  -6  -2  -1   40.90    1.90
   6  -2   1   40.30    1.50
  -6  -2  -1   36.00    1.90
   6   2   1   35.50    1.70
  -6   2  -1   39.40    1.80
   6   2   1   39.20    1.60
   7  -2   1    4.90    0.50
  -7  -2  -1    5.20    0.80
  -7  -2  -1    5.40    0.80
   7   2   1    5.00    0.50
  -7   2  -1    5.20    0.70
  -8  -3   1   38.60    1.80
   8  -3  -1   36.60    1.40
  -8  -3   1   39.20    1.80
  -8   3   1   35.30    1.70
   8   3  -1   36.50    1.70
  -7  -3   1   13.90    0.90
   7  -3  -1   13.30    0.90
   7  -3  -1   13.50    0.60
  -7  -3   1   14.00    1.00
  -7  -3   1   12.30    0.90
   7  -3  -1   12.60    1.00
  -7   3   1   13.60    0.80
  -7   3   1   12.30    0.90
   7   3  -1   12.70    0.80
   7   3  -1   12.60    1.00
  -7   3   1   11.90    1.60
   7   3  -1   11.80    1.30
  -6  -3   1  189.58    5.80
   6  -3  -1  184.58    5.50
  -6  -3   1  181.58    5.80
   6  -3  -1  168.98    5.90
  -6  -3   1  185.58    6.00
   6   3  -1  186.78    6.00
  -6   3   1  181.48    5.90
   6   3  -1  181.58    6.00
  -6   3   1  173.28    7.20
  -5  -3   1  109.09    3.60
   5  -3  -1  112.89    3.40
   5  -3  -1  105.59    3.70
  -5  -3   1  122.19    4.30
  -5  -3   1  113.89    3.70
  -5  -3   1  116.49    3.80
   5  -3  -1   98.69    5.00
   5  -3  -1  115.49    3.60
   5   3  -1  114.89    3.70
   5   3  -1  118.19    3.70
  -5   3   1  114.09    3.80
   5   3  -1  108.79    3.90
  -5   3   1  108.09    3.50
  -5   3   1  107.89    4.80
   5   3  -1  113.79    3.80
  -4  -3   1  757.52   22.80
  -4   3   1  771.62   23.80
  -4   3   1  765.62   22.50
  -3  -3   1  144.29    4.40
   3  -3  -1  128.09    4.10
   3  -3  -1  137.69    5.30
  -3  -3   1  129.49    4.20
  -3  -3   1  135.09    4.10
   3   3  -1  132.49    4.20
  -3   3   1  134.29    5.10
  -3   3   1  129.79    4.20
   3   3  -1  132.29    4.30
   3   3  -1  137.69    4.40
   3   3  -1  135.69    4.10
   2  -3  -1  280.97    8.70
  -2   3   1  312.87    8.80
  -1  -3   1 1732.33   72.19
  -1   3   1 1687.03   52.79
   0  -3   1  979.60   30.60
   0  -3  -1  933.51   31.20
   0   3   1  947.01   48.90
   0   3  -1  968.70   45.20
  -1  -3  -1  307.87    9.50
   1  -3   1  327.37    9.40
  -1   3  -1  318.47    9.50
   1   3   1  331.07    9.60
   2  -3   1    5.50    0.30
  -2  -3  -1    5.20    0.40
   2  -3   1    5.50    0.70
  -2  -3  -1    5.70    0.40
   2   3   1    5.20    0.30
  -2   3  -1    4.90    0.40
  -3  -3  -1   43.90    1.50
   3  -3   1   43.30    2.40
  -3  -3  -1   44.10    1.70
   3  -3   1   42.10    1.60
  -3  -3  -1   43.00    1.70
   3  -3   1   41.70    1.50
  -3   3  -1   43.20    1.60
   3   3   1   48.40    2.00
  -3   3  -1   43.50    1.50
   3   3   1   43.50    1.60
   3   3   1   41.20    1.60
  -4  -3  -1   14.10    0.70
   4  -3   1   14.70    0.70
  -4  -3  -1   14.50    0.90
   4  -3   1   15.50    1.50
  -4  -3  -1   15.00    0.90
  -4   3  -1   15.80    0.80
   4   3   1   16.30    1.20
   4   3   1   14.60    0.80
  -4   3  -1   15.60    0.70
   4   3   1   15.50    0.80
   5  -3   1   95.09    3.20
  -5  -3  -1   95.79    3.50
  -5  -3  -1   97.69    3.30
  -5  -3  -1   97.79    3.60
   5   3   1  102.09    3.50
  -5   3  -1   92.69    3.40
   5   3   1   98.89    3.30
  -5   3  -1   99.59    3.20
   5   3   1   97.79    4.20
   6  -3   1  136.49    4.40
  -6  -3  -1  136.59    4.80
  -6  -3  -1  137.99    4.80
  -6   3  -1  132.79    4.70
   6   3   1  129.99    4.70
   6   3   1  139.39    4.50
   6   3   1  120.29    5.50
  -7  -3  -1   20.50    1.40
  -7  -3  -1   20.80    1.40
   7  -3   1   18.40    0.90
   7   3   1   16.90    1.00
  -7   3  -1   17.30    1.30
  -8  -4   1    0.10    0.30
  -8  -4   1    0.10    0.20
   8   4  -1   -0.40    0.20
  -8   4   1    0.10    0.20
   7  -4  -1   20.90    0.80
  -7  -4   1   21.90    1.20
   7  -4  -1   21.00    1.20
  -7  -4   1   21.80    1.20
  -7  -4   1   20.70    1.30
   7  -4  -1   21.50    1.30
  -7   4   1   22.10    2.20
  -7   4   1   21.10    1.30
   7   4  -1   23.40    1.50
  -7   4   1   22.40    1.10
   7   4  -1   20.10    1.20
   7   4  -1   20.50    1.40
  -6  -4   1   27.10    1.20
   6  -4  -1   27.40    1.30
   6  -4  -1   26.20    0.90
  -6  -4   1   26.00    1.20
  -6  -4   1   25.90    1.40
  -6   4   1   25.70    1.30
   6   4  -1   26.10    1.30
  -6   4   1   25.20    1.10
  -6   4   1   26.80    2.70
  -5  -4   1    1.60    0.30
  -5  -4   1    2.60    0.40
  -5  -4   1    1.70    0.30
   5  -4  -1    2.50    0.20
   5  -4  -1    2.70    0.30
   5   4  -1    1.60    0.30
   5   4  -1    2.20    0.40
   5   4  -1    2.60    0.30
  -5   4   1    2.40    0.30
  -5   4   1    2.20    0.40
  -5   4   1    3.00    0.80
   5   4  -1    2.40    0.30
   4  -4  -1   20.90    0.80
  -4  -4   1   20.80    0.90
  -4  -4   1   20.80    0.90
  -4  -4   1   21.00    1.00
  -4  -4   1   21.00    1.10
   4   4  -1   21.70    1.10
   4   4  -1   21.00    0.90
   4   4  -1   22.30    1.00
  -4   4   1   22.30    1.00
   4   4  -1   20.70    1.00
  -4   4   1   21.70    0.80
  -3  -4   1   30.90    1.20
   3  -4  -1   30.00    1.10
  -3  -4   1   30.10    1.20
  -3  -4   1   30.00    1.20
  -3  -4   1   32.00    1.20
   3  -4  -1   30.10    2.00
  -3   4   1   31.10    1.20
   3   4  -1   31.40    1.20
   3   4  -1   29.20    1.20
   3   4  -1   31.90    1.40
   3   4  -1   31.30    1.30
  -3   4   1   29.50    1.90
  -2  -4   1   39.70    1.40
   2  -4  -1   39.30    1.30
   2  -4  -1   38.30    1.30
   2  -4  -1   45.80    2.30
  -2  -4   1   40.00    1.40
  -2  -4   1   38.20    1.50
   2  -4  -1   40.50    1.20
  -2   4   1   45.30    2.20
   2   4  -1   42.30    1.50
   2   4  -1   39.50    1.50
   2   4  -1   41.30    1.60
   2   4  -1   41.10    1.40
  -2   4   1   38.00    1.40
   1  -4  -1  349.17   10.00
  -1  -4   1  324.07    9.90
  -1  -4   1  334.97   10.10
   1  -4  -1  336.07    9.90
   0  -4   1   65.29    2.70
   0  -4   1   63.79    2.00
   0  -4   1   69.99    2.00
   0  -4  -1   58.69    2.10
   0  -4  -1   68.39    2.10
   0  -4   1   57.89    2.20
   0  -4  -1   57.39    2.00
   0   4   1   65.59    2.00
   0   4  -1   66.69    2.30
   0   4   1   67.79    2.00
   0   4   1   68.29    2.00
   0   4   1   60.89    2.10
  -1  -4  -1  132.89    4.30
   1  -4   1  131.29    4.20
  -1  -4  -1  133.19    4.30
   1  -4   1  142.29    4.90
  -1   4  -1  147.09    5.00
   1   4   1  139.59    4.40
   1   4   1  134.99    4.20
   1   4   1  156.08    4.20
  -2  -4  -1   17.40    0.90
  -2  -4  -1   20.10    1.00
   2  -4   1   17.40    0.60
   2  -4   1   17.90    1.30
  -2   4  -1   18.10    0.80
   2   4   1   19.30    0.80
  -2   4  -1   18.30    0.60
   2   4   1   16.10    0.70
   2   4   1   18.00    0.80
  -2   4  -1   17.00    1.30
  -3  -4  -1   14.10    0.80
   3  -4   1   14.00    0.80
   3  -4   1   14.90    1.40
   3  -4   1   14.90    0.60
  -3  -4  -1   15.20    0.70
  -3  -4  -1   14.90    0.80
  -3   4  -1   14.90    0.60
   3   4   1   15.30    0.70
   3   4   1   14.40    0.70
   3   4   1   14.70    0.70
  -3   4  -1   14.40    0.70
  -3   4  -1   12.90    1.30
   4  -4   1   14.70    0.80
  -4  -4  -1   13.40    0.70
   4  -4   1   13.80    1.60
  -4  -4  -1   14.60    0.90
  -4  -4  -1   14.10    0.80
  -4   4  -1   13.20    0.80
   4   4   1   14.50    1.10
  -4   4  -1   14.00    0.60
   4   4   1   13.70    0.80
   4   4   1   15.00    0.80
  -5  -4  -1   54.59    2.20
  -5  -4  -1   53.39    2.00
   5  -4   1   53.49    1.90
  -5  -4  -1   52.19    2.20
  -5   4  -1   53.79    1.90
   5   4   1   52.79    2.00
   5   4   1   54.89    2.70
   5   4   1   49.90    2.10
  -5   4  -1   52.29    2.10
  -6  -4  -1   39.00    1.90
  -6  -4  -1   37.40    1.90
  -6  -4  -1   38.40    1.70
   6  -4   1   40.60    1.50
  -6   4  -1   39.80    2.10
   6   4   1   42.70    1.90
   6   4   1   33.50    2.30
   6   4   1   38.40    1.70
  -7  -4  -1    6.60    0.80
  -7  -4  -1    6.60    0.80
   7  -4   1    7.70    0.50
   7   4   1    7.60    0.70
  -7   4  -1    7.00    0.80
  -8  -5   1    0.60    0.30
  -8  -5   1    0.70    0.30
   8   5  -1    0.00    0.30
  -8   5   1    0.80    0.30
  -7  -5   1   61.69    2.50
  -7  -5   1   67.39    2.50
   7  -5  -1   61.79    2.50
   7  -5  -1   60.29    2.50
  -7  -5   1   60.39    2.70
   7   5  -1   60.59    3.10
   7   5  -1   64.79    3.50
  -7   5   1   63.29    4.00
   7   5  -1   61.19    2.60
  -7   5   1   66.99    2.40
  -7   5   1   63.09    2.60
  -6  -5   1   68.89    2.50
  -6  -5   1   66.09    2.70
   6  -5  -1   65.59    2.50
  -6  -5   1   67.39    2.50
  -6   5   1   62.99    3.80
   6   5  -1   66.49    2.60
  -6   5   1   68.29    2.30
  -6   5   1   67.89    2.60
  -5  -5   1  251.17    7.80
  -5  -5   1  239.68    7.80
  -5  -5   1  253.57    8.00
   5  -5  -1  248.38    7.60
   5   5  -1  268.67    8.30
  -5   5   1  252.37    7.60
  -5   5   1  257.57    9.40
   5   5  -1  256.77    8.00
   5   5  -1  257.87    7.80
  -5   5   1  257.87    7.90
  -4  -5   1  234.68    7.40
   4  -5  -1  245.78    9.10
  -4  -5   1  248.28    7.40
   4  -5  -1  237.28    7.20
  -4  -5   1  253.77    7.60
  -4   5   1  240.18    8.90
   4   5  -1  246.78    7.60
  -4   5   1  245.88    7.20
  -4   5   1  248.78    7.50
  -3  -5   1   15.90    0.80
   3  -5  -1   15.40    0.60
   3  -5  -1   15.70    1.40
  -3  -5   1   18.40    0.80
  -3  -5   1   16.40    0.80
   3  -5  -1   16.20    0.60
   3   5  -1   17.70    1.00
  -3   5   1   16.40    1.40
   3   5  -1   14.80    0.80
  -3   5   1   17.50    0.80
   3   5  -1   16.80    0.80
   2  -5  -1  276.97    8.30
   2  -5  -1  274.07    8.30
  -2  -5   1  276.27    8.40
  -2  -5   1  277.07    8.50
  -2   5   1  300.47    8.40
   2   5  -1  283.67    8.60
   2   5  -1  294.87    8.60
   2   5  -1  293.67    8.70
  -2   5   1  272.07    9.40
  -1  -5   1 1488.15   67.59
   1   5  -1 1324.67   58.79
  -1   5   1 1334.77   64.19
   1   5  -1 1452.95   45.00
  -1   5   1 1450.75   43.90
   0  -5   1 2473.95   88.19
   0  -5  -1 2107.29   68.29
   0  -5  -1 2275.87   87.39
   0   5  -1 2179.28   79.69
   0   5  -1 2151.78   67.39
   1  -5   1   87.99    3.20
  -1  -5  -1   96.59    3.00
  -1  -5  -1   88.49    3.00
   1  -5   1   88.29    2.80
   1  -5   1   96.89    3.70
  -1   5  -1   98.99    3.70
   1   5   1   94.29    3.00
  -1   5  -1   92.29    2.80
   1   5   1   93.49    3.10
   1   5   1   97.29    2.90
   1   5   1   92.99    2.90
   2  -5   1   17.50    1.40
  -2  -5  -1   15.80    0.80
  -2  -5  -1   15.90    0.70
  -2  -5  -1   16.90    0.80
   2  -5   1   15.70    0.60
   2   5   1   16.90    0.70
  -2   5  -1   16.60    1.30
   2   5   1   16.10    0.80
   2   5   1   16.80    0.70
  -2   5  -1   16.10    0.60
   2   5   1   16.10    0.80
  -3  -5  -1   40.20    1.50
  -3  -5  -1   40.10    1.60
   3  -5   1   44.30    1.70
   3  -5   1   40.50    2.50
  -3  -5  -1   41.60    1.60
  -3   5  -1   40.30    1.30
  -3   5  -1   39.10    1.50
   3   5   1   40.00    1.50
   3   5   1   41.10    1.60
   3   5   1   39.00    1.80
  -3   5  -1   40.80    2.50
   4  -5   1    6.60    0.50
  -4  -5  -1    6.90    0.60
  -4  -5  -1    6.60    0.50
  -4  -5  -1    7.80    0.60
   4   5   1    6.70    0.50
  -4   5  -1    6.60    0.50
  -4   5  -1    7.10    0.40
   4   5   1    5.80    0.50
  -5  -5  -1   71.09    2.90
   5  -5   1   78.29    2.60
  -5  -5  -1   77.79    2.70
  -5  -5  -1   77.79    2.90
   5   5   1   77.59    2.80
   5   5   1   72.29    3.30
  -5   5  -1   74.59    2.80
  -5   5  -1   75.19    2.60
   5   5   1   73.39    2.90
   6  -5   1   25.40    1.10
  -6  -5  -1   27.60    1.50
  -6  -5  -1   26.10    1.30
  -6   5  -1   24.70    1.40
   6   5   1   25.50    1.30
   6   5   1   21.90    1.70
   6   5   1   24.30    1.40
  -7  -5  -1   30.00    1.80
   7  -5   1   32.70    1.30
  -7  -5  -1   30.90    1.80
   7   5   1   29.00    1.50
  -7   5  -1   30.40    1.70
   7   5   1   28.40    2.30
  -7  -6   1   24.40    1.30
  -7  -6   1   23.80    1.30
   7  -6  -1   22.20    1.30
   7  -6  -1   24.30    1.30
  -7   6   1   25.80    2.50
  -7   6   1   24.10    1.40
  -7   6   1   25.10    1.20
   7   6  -1   24.40    1.40
  -6  -6   1   71.69    2.60
  -6  -6   1   70.69    2.80
  -6  -6   1   65.99    2.50
  -6   6   1   68.59    2.70
  -6   6   1   68.29    2.40
  -6   6   1   68.39    4.00
   6   6  -1   69.39    2.70
  -5  -6   1   38.50    1.60
  -5  -6   1   38.00    1.60
  -5  -6   1   38.30    1.70
   5  -6  -1   41.20    1.40
  -5   6   1   38.40    1.40
   5   6  -1   41.80    1.90
  -5   6   1   39.90    1.70
   5   6  -1   38.50    1.70
  -5   6   1   39.30    2.70
   5   6  -1   40.30    1.80
   4  -6  -1    2.10    0.20
  -4  -6   1    2.30    0.40
  -4  -6   1    1.60    0.20
  -4  -6   1    1.40    0.20
  -4   6   1    1.10    0.60
   4   6  -1    2.40    0.30
  -4   6   1    2.00    0.30
   4   6  -1    2.20    0.40
  -4   6   1    2.00    0.20
   4   6  -1    2.20    0.40
   4   6  -1    2.00    0.30
   3  -6  -1   23.90    0.80
  -3  -6   1   23.40    1.00
  -3  -6   1   23.90    1.00
   3  -6  -1   27.80    2.00
   3  -6  -1   24.40    0.80
  -3  -6   1   24.10    1.00
  -3  -6   1   22.40    1.10
   3   6  -1   24.20    1.10
  -3   6   1   23.70    1.00
  -3   6   1   23.80    1.80
   3   6  -1   26.00    1.10
   3   6  -1   23.10    1.20
   3   6  -1   24.10    1.10
   2  -6  -1   79.99    2.60
  -2  -6   1   80.59    2.70
   2  -6  -1   84.29    2.60
  -2  -6   1   86.59    2.70
  -2  -6   1   78.09    2.80
   2   6  -1   82.39    2.90
   2   6  -1   83.59    3.00
   2   6  -1   85.39    2.60
   2   6  -1   80.29    2.80
  -2   6   1   91.39    3.70
  -2   6   1   81.89    2.60
  -1  -6   1   38.50    1.50
  -1  -6   1   35.90    1.50
  -1  -6   1   37.30    1.40
  -1  -6   1   36.80    1.40
   1  -6  -1   36.30    1.30
   1  -6  -1   36.20    1.30
   1  -6  -1   37.60    1.30
   1  -6  -1   40.40    1.30
  -1  -6   1   41.10    1.60
   1   6  -1   37.50    1.40
   1   6  -1   38.40    1.20
   1   6  -1   36.40    1.60
  -1   6   1   40.50    2.10
  -1   6   1   38.10    1.20
  -1   6   1   38.90    1.30
   0  -6  -1   51.89    1.90
   0  -6  -1   61.29    1.80
   0  -6  -1   59.59    2.00
   0  -6   1   56.19    1.90
   0  -6   1   51.89    2.20
   0  -6  -1   56.69    2.00
   0  -6   1   60.29    1.90
   0   6  -1   55.19    2.20
   0   6   1   57.69    2.00
   0   6   1   58.99    1.90
   0   6   1   57.09    1.90
   0   6   1   59.99    2.60
   0   6  -1   65.99    2.60
   0   6   1   64.69    2.00
  -1  -6  -1   40.20    1.60
  -1  -6  -1   43.40    1.70
   1  -6   1   37.10    2.10
   1  -6   1   38.90    1.70
   1  -6   1   42.40    1.30
   1   6   1   44.60    1.50
   1   6   1   44.20    1.40
  -1   6  -1   41.90    2.10
   1   6   1   43.30    1.60
   1   6   1   44.80    1.50
  -2  -6  -1  200.38    6.40
   2  -6   1  201.68    7.50
  -2  -6  -1  203.88    6.40
  -2  -6  -1  208.58    6.30
   2  -6   1  203.78    6.10
   2   6   1  213.68    6.40
  -2   6  -1  204.98    6.20
   2   6   1  211.38    6.30
   2   6   1  206.08    6.50
  -2   6  -1  211.88    6.10
  -2   6  -1  213.28    7.50
   2   6   1  216.18    6.40
   3  -6   1  135.99    5.70
  -3  -6  -1  129.49    4.50
  -3  -6  -1  135.99    4.40
  -3  -6  -1  135.49    4.30
   3   6   1  141.79    4.70
  -3   6  -1  141.49    5.70
  -3   6  -1  136.59    4.10
   3   6   1  142.39    4.50
   3   6   1  140.79    4.60
  -4  -6  -1   10.80    0.70
  -4  -6  -1   11.10    0.80
  -4  -6  -1   11.00    0.80
   4  -6   1   11.90    0.70
  -4   6  -1   12.60    1.50
   4   6   1   11.00    0.80
  -4   6  -1   11.20    0.70
   4   6   1   11.10    0.70
  -5  -6  -1    2.00    0.40
   5  -6   1    1.60    0.30
  -5  -6  -1    1.70    0.30
  -5   6  -1    1.30    0.20
   5   6   1    1.20    0.30
  -5   6  -1    1.40    0.30
   5   6   1    1.50    0.30
   5   6   1    1.50    0.40
  -6  -6  -1    9.90    0.90
  -6  -6  -1    8.50    0.70
  -6  -6  -1   10.30    0.90
   6  -6   1    9.10    0.60
  -6   6  -1    9.50    0.80
   6   6   1    8.80    0.70
   6   6   1   10.40    0.90
   6   6   1    8.50    1.10
  -7  -6  -1    1.20    0.40
   7  -6   1    0.70    0.20
  -7  -6  -1    1.40    0.50
   7   6   1    1.00    0.30
   7   6   1    0.50    0.70
  -7   6  -1    1.00    0.40
  -7  -7   1   54.09    2.30
   7  -7  -1   56.39    2.30
  -7  -7   1   58.19    2.40
   7  -7  -1   53.69    2.20
  -7   7   1   55.79    2.10
  -7   7   1   54.29    2.80
   7   7  -1   55.99    2.50
  -7   7   1   57.09    3.90
  -6  -7   1   36.50    1.60
  -6  -7   1   37.70    1.80
  -6   7   1   38.10    2.90
  -6   7   1   36.20    1.40
  -6   7   1   37.00    1.70
   6   7  -1   39.70    1.80
  -5  -7   1    8.40    0.60
  -5  -7   1    6.70    0.60
  -5  -7   1    7.20    0.60
   5   7  -1    7.30    0.70
  -5   7   1    7.10    0.60
   5   7  -1    7.10    0.70
  -5   7   1    6.30    0.40
   5   7  -1    7.00    0.60
   4  -7  -1   55.99    1.80
   4  -7  -1   56.09    1.80
  -4  -7   1   55.99    2.00
  -4  -7   1   55.69    2.10
   4  -7  -1   57.29    1.80
  -4  -7   1   58.19    2.10
  -4  -7   1   58.29    2.10
  -4   7   1   55.49    2.00
   4   7  -1   57.09    2.20
   4   7  -1   56.29    2.40
   4   7  -1   55.19    2.00
   4   7  -1   57.39    2.20
  -4   7   1   53.29    3.20
   3  -7  -1   87.19    4.20
  -3  -7   1   86.19    2.90
  -3  -7   1   78.79    2.90
  -3  -7   1   83.59    2.80
  -3  -7   1   82.59    2.90
   3  -7  -1   86.09    2.60
   3  -7  -1   84.79    2.60
   3   7  -1   86.89    3.00
  -3   7   1   87.19    2.70
   3   7  -1   88.29    3.00
   3   7  -1   89.19    3.20
   3   7  -1   85.29    2.80
  -3   7   1   86.49    4.00
   2  -7  -1  194.58    5.80
   2  -7  -1  196.08    7.40
  -2  -7   1  179.08    6.10
  -2  -7   1  185.38    6.00
   2  -7  -1  194.08    5.80
  -2  -7   1  196.88    6.00
  -2   7   1  193.58    7.10
   2   7  -1  196.28    6.20
  -2   7   1  200.48    5.70
   2   7  -1  195.58    5.80
   2   7  -1  200.88    6.10
   2   7  -1  202.08    6.30
  -1  -7   1    3.90    0.30
  -1  -7   1    3.90    0.30
   1  -7  -1    4.00    0.30
  -1  -7   1    3.80    0.50
   1  -7  -1    3.80    0.30
  -1  -7   1    3.60    0.40
  -1  -7   1    3.60    0.30
   1  -7  -1    3.80    0.30
   1  -7  -1    3.90    0.30
  -1   7   1    4.20    0.30
   1   7  -1    4.20    0.30
  -1   7   1    4.10    0.20
   1   7  -1    3.80    0.20
  -1   7   1    4.30    0.70
   1   7  -1    4.40    0.40
   0  -7  -1   45.70    1.40
   0  -7   1   40.70    1.80
   0  -7   1   44.10    2.10
   0  -7  -1   42.10    1.50
   0  -7  -1   44.50    1.60
   0  -7   1   43.80    1.50
   0  -7  -1   43.20    1.60
   0  -7   1   44.30    1.50
   0  -7   1   41.20    1.70
   0   7  -1   45.50    2.10
   0   7  -1   45.80    1.80
   0   7   1   45.60    1.60
   0   7   1   43.20    2.10
   0   7   1   45.30    1.60
   0   7   1   46.60    1.50
   0   7   1   45.40    1.50
   1  -7   1  108.99    3.20
  -1  -7  -1  107.09    3.50
   1  -7   1  107.89    4.30
   1  -7   1  102.89    3.80
  -1  -7  -1  105.39    3.40
   1   7   1  110.69    3.40
   1   7   1  111.49    3.50
   1   7   1  103.29    5.00
   1   7   1  110.59    3.60
  -1   7  -1  109.99    4.30
   1   7   1  108.79    3.50
   2  -7   1  133.99    5.90
  -2  -7  -1  137.19    4.30
  -2  -7  -1  131.69    4.10
  -2  -7  -1  131.89    4.30
   2  -7   1  122.59    4.60
   2   7   1  135.99    4.20
   2   7   1  135.69    4.30
   2   7   1  133.09    4.40
  -2   7  -1  131.59    5.30
   2   7   1  140.59    4.30
  -3  -7  -1   13.50    0.80
  -3  -7  -1   13.50    0.70
  -3  -7  -1   11.90    0.80
   3   7   1   14.10    0.80
   3   7   1   12.40    0.80
  -3   7  -1   12.50    0.50
  -3   7  -1   12.00    0.60
  -3   7  -1   13.20    1.40
   3   7   1   13.70    0.80
  -4  -7  -1  171.88    5.40
   4  -7   1  158.38    5.40
  -4  -7  -1  168.08    5.50
  -4  -7  -1  167.58    5.60
  -4   7  -1  170.48    5.10
   4   7   1  170.98    5.50
   4   7   1  176.98    5.70
  -4   7  -1  162.98    7.10
   4   7   1  170.88    5.60
  -5  -7  -1  113.59    3.80
   5  -7   1  112.49    3.70
  -5  -7  -1  111.69    4.10
  -5  -7  -1  113.29    4.00
  -5   7  -1  118.49    3.90
   5   7   1  110.59    4.10
  -5   7  -1  116.79    3.70
   5   7   1  108.79    4.10
   5   7   1  109.39    3.90
  -6  -7  -1    0.40    0.20
   6  -7   1   -0.10    0.10
  -6  -7  -1    0.10    0.20
  -6  -7  -1   -0.10    0.20
  -6   7  -1    0.00    0.20
   6   7   1    0.00    0.20
   6   7   1   -0.40    0.20
   6   7   1   -0.20    0.20
   6   7   1   -0.30    0.30
  -7  -7  -1   27.80    1.70
  -7  -7  -1   28.70    1.80
   7  -7   1   29.90    1.50
   7   7   1   29.60    1.80
  -7   7  -1   26.70    1.60
  -7  -8   1   45.80    2.10
  -7  -8   1   45.80    2.10
   7  -8  -1   45.60    2.00
   7  -8  -1   43.60    2.00
   7   8  -1   43.50    2.20
  -7   8   1   52.69    3.80
  -7   8   1   46.70    1.90
  -6  -8   1   35.40    1.80
   6  -8  -1   34.60    1.50
  -6  -8   1   34.50    1.60
  -6  -8   1   35.00    1.60
   6   8  -1   34.20    1.80
   6   8  -1   39.30    2.60
  -6   8   1   35.50    1.40
  -6   8   1   34.90    2.90
   6   8  -1   35.10    1.80
  -6   8   1   34.70    1.60
  -5  -8   1   23.00    1.10
  -5  -8   1   23.10    1.20
  -5  -8   1   23.20    1.10
   5   8  -1   22.20    1.40
  -5   8   1   25.80    2.30
  -5   8   1   23.10    1.10
   5   8  -1   23.90    1.30
   5   8  -1   24.20    1.30
  -4  -8   1   95.99    3.20
  -4  -8   1   87.49    3.00
   4  -8  -1   88.59    2.70
   4  -8  -1   86.29    2.70
  -4  -8   1   87.39    3.10
  -4  -8   1   87.39    3.00
   4   8  -1   79.39    3.30
   4   8  -1   90.59    3.30
  -4   8   1   95.39    2.90
   4   8  -1   89.59    3.20
  -4   8   1   84.49    4.40
  -4   8   1   86.79    2.70
  -3  -8   1  175.28    5.70
   3  -8  -1  184.08    5.50
  -3  -8   1  183.98    5.70
  -3  -8   1  179.38    5.80
   3  -8  -1  184.98    5.40
   3  -8  -1  181.08    7.40
   3  -8  -1  190.58    5.50
  -3  -8   1  177.08    5.60
   3   8  -1  176.68    5.90
   3   8  -1  201.28    6.50
   3   8  -1  180.08    5.60
  -3   8   1  178.08    7.10
   3   8  -1  191.58    6.10
  -2  -8   1   25.40    1.10
  -2  -8   1   22.80    1.00
  -2  -8   1   21.70    0.90
  -2  -8   1   23.30    1.00
   2  -8  -1   22.70    1.00
   2  -8  -1   21.80    1.80
   2  -8  -1   22.20    0.90
   2  -8  -1   23.10    0.80
  -2  -8   1   23.20    1.10
   2   8  -1   23.10    1.20
   2   8  -1   23.30    1.20
   2   8  -1   22.60    1.10
   2   8  -1   22.40    0.90
  -2   8   1   24.10    1.80
   1  -8  -1   93.29    3.10
   1  -8  -1  100.09    3.10
  -1  -8   1   93.89    3.10
   1  -8  -1  103.09    3.20
  -1  -8   1   99.79    3.20
  -1  -8   1   98.79    3.60
  -1  -8   1   98.79    3.30
  -1  -8   1   92.79    3.40
   1  -8  -1   93.99    3.20
  -1   8   1  100.79    3.00
   1   8  -1  100.79    3.10
  -1   8   1  111.69    4.30
  -1   8   1  101.19    3.30
   1   8  -1   98.09    3.50
   1   8  -1   99.29    3.00
   1   8  -1  100.19    3.10
   0  -8   1   20.10    1.30
   0  -8   1   17.20    0.70
   0  -8  -1   17.70    0.80
   0  -8   1   17.30    1.00
   0  -8   1   17.80    0.70
   0  -8   1   16.60    0.90
   0  -8  -1   18.90    0.70
   0  -8  -1   17.50    0.80
   0  -8  -1   17.60    0.80
   0   8   1   19.00    0.70
   0   8   1   17.20    0.80
   0   8  -1   16.70    0.60
   0   8   1   18.30    0.70
   0   8   1   17.70    0.90
   0   8  -1   19.20    1.00
   0   8   1   17.40    0.70
   1  -8   1   30.70    1.90
   1  -8   1   25.50    1.40
  -1  -8  -1   27.70    1.00
  -1  -8  -1   26.30    1.20
   1  -8   1   25.10    1.20
  -1  -8  -1   26.40    1.10
  -1  -8  -1   28.80    1.00
   1   8   1   28.00    1.20
   1   8   1   28.20    1.20
   1   8   1   29.70    1.20
  -1   8  -1   32.30    1.90
   1   8   1   27.50    1.00
  -2  -8  -1   47.70    1.60
  -2  -8  -1   45.80    1.80
   2  -8   1   43.90    2.00
   2  -8   1   40.90    2.60
  -2  -8  -1   46.30    1.70
  -2   8  -1   45.40    2.60
   2   8   1   44.50    1.90
   2   8   1   51.49    1.80
  -3  -8  -1   84.69    3.00
  -3  -8  -1   85.79    2.90
  -3  -8  -1   84.59    2.80
  -3   8  -1   77.39    4.10
  -3   8  -1   82.89    2.60
   3   8   1   79.89    3.00
   3   8   1   81.59    3.10
  -4  -8  -1  420.66   13.10
  -4  -8  -1  430.06   13.20
   4  -8   1  443.86   13.10
  -4  -8  -1  420.76   13.00
  -4   8  -1  425.16   12.90
   4   8   1  441.66   13.40
   4   8   1  442.46   13.30
   4   8   1  424.66   13.10
  -4   8  -1  433.86   15.20
   4   8   1  444.16   13.00
  -4   8  -1  436.46   12.70
   5  -8   1   43.70    1.80
  -5  -8  -1   44.30    1.80
  -5  -8  -1   44.80    2.70
  -5  -8  -1   43.40    2.00
   5   8   1   44.90    2.10
   5   8   1   40.60    2.00
   5   8   1   43.00    1.90
  -5   8  -1   45.40    1.70
  -6  -8  -1   56.99    2.60
   6  -8   1   54.19    2.00
  -6  -8  -1   58.69    2.60
  -6  -8  -1   58.19    3.00
   6   8   1   58.69    2.70
   6   8   1   55.39    2.40
   6   8   1   55.39    2.70
  -6   8  -1   59.29    2.40
   7  -9  -1   -0.40    0.20
  -7  -9   1   -0.10    0.20
  -7  -9   1   -0.10    0.20
   7  -9  -1    0.00    0.20
  -7   9   1    0.90    0.70
   7   9  -1   -0.30    0.30
  -6  -9   1  165.18    5.40
  -6  -9   1  169.68    5.50
   6  -9  -1  158.78    5.30
  -6  -9   1  163.08    5.80
   6   9  -1  165.88    5.80
   6   9  -1  161.58    5.80
  -6   9   1  160.08    7.50
  -6   9   1  165.88    5.10
  -6   9   1  170.88    5.40
   6   9  -1  163.98    6.10
  -5  -9   1  697.43   20.30
  -5  -9   1  678.73   20.40
  -5  -9   1  687.53   20.30
   5  -9  -1  677.33   20.10
   5   9  -1  660.43   20.90
  -5   9   1  720.43   20.10
  -5   9   1  659.73   22.50
  -5   9   1  696.73   19.90
   5   9  -1  652.43   20.60
   5   9  -1  696.93   20.60
  -4  -9   1  305.07    9.50
  -4  -9   1  310.67    9.50
   4  -9  -1  318.07    9.20
   4  -9  -1  312.37    9.20
  -4  -9   1  308.47    9.50
   4   9  -1  298.47    9.70
   4   9  -1  317.87    9.80
  -4   9   1  306.57   11.30
   4   9  -1  328.57   10.10
  -3  -9   1   83.19    2.80
  -3  -9   1   82.69    2.70
  -3  -9   1   81.69    2.90
   3  -9  -1   80.89    2.60
  -3  -9   1   81.39    2.80
   3  -9  -1   77.19    2.50
   3  -9  -1   83.59    2.40
   3   9  -1   81.09    3.20
   3   9  -1   89.69    3.00
   3   9  -1   79.39    3.00
  -3   9   1   75.39    4.00
  -2  -9   1  254.77    7.80
  -2  -9   1  251.77    7.90
   2  -9  -1  251.67    7.90
  -2  -9   1  251.67    7.70
   2  -9  -1  254.67    7.70
   2  -9  -1  264.77    7.60
  -2  -9   1  246.58    8.00
   2  -9  -1  242.48    7.60
  -2   9   1  279.27    9.30
   2   9  -1  263.97    7.70
   2   9  -1  255.07    8.20
   2   9  -1  266.47    7.90
   1  -9  -1   15.80    0.70
   1  -9  -1   15.00    0.70
  -1  -9   1   14.10    0.90
  -1  -9   1   15.20    0.70
   1  -9  -1   15.10    0.70
   1  -9  -1   15.40    0.70
  -1  -9   1   14.80    0.70
  -1  -9   1   14.70    0.80
  -1  -9   1   13.80    0.60
  -1   9   1   14.20    1.30
   1   9  -1   15.10    0.60
   1   9  -1   15.50    0.60
  -1   9   1   15.40    0.50
   1   9  -1   15.00    1.00
  -1   9   1   15.80    0.80
   0  -9  -1   36.80    1.30
   0  -9   1   35.50    1.30
   0  -9   1   33.60    1.50
   0  -9   1   34.80    1.20
   0  -9  -1   36.70    1.40
   0  -9   1   39.10    2.10
   0  -9  -1   35.70    1.40
   0  -9   1   34.30    1.80
   0  -9  -1   33.60    1.40
   0  -9   1   34.90    1.30
   0   9  -1   38.90    2.00
   0   9   1   41.00    2.10
   0   9   1   36.70    1.20
   0   9   1   34.00    1.40
   0   9  -1   38.90    1.70
   0   9   1   35.60    1.20
   0   9   1   38.60    1.20
   0   9   1   36.40    1.50
   1  -9   1  322.17   10.30
  -1  -9  -1  327.87   10.20
  -1  -9  -1  331.87   10.20
  -1  -9  -1  335.67   10.00
   1  -9   1  336.07   10.60
   1  -9   1  331.67   11.40
  -1  -9  -1  354.86   10.00
   1   9   1  337.07   10.30
   1   9   1  375.76   10.90
   1   9   1  345.37   10.10
  -1   9  -1  356.56   11.40
   1   9   1  323.87   10.30
  -2  -9  -1   75.29    2.50
   2  -9   1   72.19    3.70
  -2  -9  -1   73.39    2.60
  -2  -9  -1   69.59    2.60
   2  -9   1   69.99    2.90
   2  -9   1   70.99    2.70
   2   9   1   76.49    2.80
   2   9   1   75.49    2.70
  -2   9  -1   75.39    3.70
   2   9   1   72.49    2.60
   2   9   1   76.99    2.90
   3  -9   1   -0.20    0.20
  -3  -9  -1    0.00    0.10
  -3  -9  -1    0.00    0.10
  -3  -9  -1    0.20    0.20
   3   9   1    0.10    0.10
   3   9   1    0.20    0.20
   3   9   1    0.00    0.10
   3   9   1    0.10    0.20
  -3   9  -1    0.40    0.40
  -4  -9  -1   44.30    1.70
  -4  -9  -1   41.30    1.90
  -4  -9  -1   44.00    1.90
   4   9   1   45.50    1.90
   4   9   1   40.90    1.90
  -4   9  -1   42.50    3.10
  -4   9  -1   43.70    1.50
   4   9   1   41.70    2.00
  -4   9  -1   44.90    1.50
  -5  -9  -1  637.14   19.50
  -5  -9  -1  649.64   19.80
  -5  -9  -1  654.33   19.70
   5  -9   1  659.83   19.50
  -5   9  -1  659.83   19.20
  -5   9  -1  656.03   19.60
   5   9   1  662.93   20.00
  -6  -9  -1   10.60    1.00
   6  -9   1    8.40    0.60
  -6  -9  -1    9.60    0.90
  -6   9  -1   10.60    0.80
   6   9   1    8.50    1.00
   6   9   1    9.60    1.10
  -6   9  -1    9.40    0.70
   7 -10  -1    6.00    0.70
  -7 -10   1    7.60    0.80
  -7 -10   1    6.40    0.70
   7 -10  -1    7.30    1.00
  -7  10   1    7.30    1.60
  -7  10   1    6.60    0.60
  -7  10   1    7.10    0.70
  -6 -10   1   12.30    0.90
  -6 -10   1   12.00    0.90
   6 -10  -1   10.60    0.70
  -6 -10   1   11.40    1.20
  -6  10   1   11.40    0.60
   6  10  -1    9.80    1.10
   6  10  -1   11.10    1.00
   6  10  -1   10.80    1.00
  -6  10   1   10.70    0.70
  -6  10   1   12.40    1.80
  -5 -10   1   16.80    1.10
   5 -10  -1   15.60    0.60
   5 -10  -1   15.20    0.80
   5 -10  -1   16.20    0.60
  -5 -10   1   16.60    1.00
  -5 -10   1   16.10    0.90
   5  10  -1   16.50    1.30
   5  10  -1   16.40    1.10
   5  10  -1   15.90    1.10
  -5  10   1   16.20    1.90
   4 -10  -1   15.50    0.70
  -4 -10   1   16.90    0.90
   4 -10  -1   16.70    0.70
  -4 -10   1   16.10    0.90
  -4 -10   1   15.90    0.90
  -4 -10   1   16.50    0.90
   4  10  -1   16.50    1.00
  -4  10   1   15.00    1.70
   4  10  -1   16.70    1.20
   4  10  -1   15.70    1.10
   3 -10  -1   -0.10    0.10
   3 -10  -1    0.20    0.10
   3 -10  -1    0.10    0.10
  -3 -10   1    0.50    0.20
  -3 -10   1    0.50    0.20
  -3 -10   1    0.10    0.10
  -3 -10   1    0.20    0.10
   3  10  -1   -0.10    0.20
   3  10  -1   -0.10    0.20
  -3  10   1    0.10    0.40
   3  10  -1    0.00    0.20
  -2 -10   1   55.59    2.00
   2 -10  -1   51.69    1.90
  -2 -10   1   53.69    2.10
   2 -10  -1   55.19    2.10
  -2 -10   1   51.29    1.80
   2 -10  -1   52.69    1.80
  -2 -10   1   54.09    2.00
   2  10  -1   55.99    2.30
   2  10  -1   50.99    1.90
  -2  10   1   54.09    3.00
   2  10  -1   54.79    2.00
   2  10  -1   53.49    2.30
   1 -10  -1    0.80    0.20
  -1 -10   1    1.00    0.40
  -1 -10   1    1.30    0.30
  -1 -10   1    1.30    0.20
  -1 -10   1    0.70    0.20
   1 -10  -1    1.10    0.20
  -1  10   1    0.50    0.20
   1  10  -1    0.40    0.20
  -1  10   1    1.50    0.60
   0 -10   1   23.20    1.10
   0 -10  -1   22.70    1.00
   0 -10   1   21.50    1.20
   0 -10  -1   23.70    0.90
   0 -10  -1   21.90    1.00
   0 -10   1   22.90    0.90
   0 -10   1   22.50    0.90
   0 -10   1   22.90    0.80
   0 -10   1   25.00    1.70
   0 -10  -1   22.40    1.00
   0  10  -1   23.20    1.30
   0  10  -1   26.00    1.60
   0  10   1   22.20    1.00
   0  10   1   21.70    1.10
   1 -10   1   66.19    2.00
  -1 -10  -1   64.09    2.30
   1 -10   1   56.69    3.10
  -1 -10  -1   64.59    2.20
  -1 -10  -1   64.99    2.10
   1 -10   1   59.69    2.50
  -1 -10  -1   64.49    2.10
   1 -10   1   63.99    2.40
  -1  10  -1   61.99    3.20
   1  10   1   56.39    2.70
   1  10   1   58.09    2.30
   1  10   1   66.29    2.40
   1  10   1   63.59    2.30
   1  10   1   64.59    2.10
  -2 -10  -1    1.50    0.30
  -2 -10  -1    1.20    0.20
   2 -10   1    1.20    0.40
   2 -10   1    1.20    0.30
  -2 -10  -1    1.00    0.30
   2  10   1    0.70    0.20
   2  10   1    1.00    0.30
   2  10   1    0.80    0.20
  -2  10  -1    1.30    0.60
  -3 -10  -1   11.80    0.70
   3 -10   1   12.50    0.80
  -3 -10  -1   11.80    0.80
   3 -10   1   12.10    1.00
  -3 -10  -1   11.80    0.80
   3  10   1   12.30    0.80
  -3  10  -1   12.80    1.80
   3  10   1   12.80    0.90
   3  10   1   12.00    0.90
  -4 -10  -1   73.89    2.60
  -4 -10  -1   72.69    2.90
  -4  10  -1   72.19    4.30
   4  10   1   69.29    2.90
   4  10   1   71.79    3.40
   4  10   1   72.09    2.80
  -5 -10  -1   35.20    1.60
  -5 -10  -1   35.60    1.80
   5 -10   1   33.30    1.50
  -5 -10  -1   34.10    1.70
   5  10   1   33.40    1.90
   5  10   1   34.80    1.80
  -6 -10  -1    3.20    0.60
  -6 -10  -1    3.10    0.60
   6 -10   1    3.40    0.40
   6  10   1    3.60    0.70
  -6  10  -1    2.60    0.40
  -6  10  -1    3.30    0.40
   6 -11  -1  107.19    3.70
  -6 -11   1  113.79    4.00
  -6 -11   1  112.19    4.20
  -6 -11   1  109.29    4.00
   6  11  -1  109.69    4.30
   6  11  -1  108.29    4.60
  -6  11   1  113.79    6.00
   6  11  -1  107.49    4.30
   5 -11  -1   18.50    0.90
  -5 -11   1   22.50    1.20
   5 -11  -1   22.00    1.00
  -5 -11   1   21.90    1.30
  -5 -11   1   22.00    1.10
   5 -11  -1   21.30    0.80
  -5  11   1   21.00    2.20
   5  11  -1   21.00    1.40
   5  11  -1   24.80    2.10
   4 -11  -1   16.50    0.70
  -4 -11   1   15.80    1.00
  -4 -11   1   15.80    0.90
   4 -11  -1   15.70    0.70
  -4 -11   1   16.30    0.90
  -4 -11   1   16.30    0.90
   4  11  -1   16.30    1.10
   4  11  -1   15.20    1.10
  -4  11   1   16.90    1.80
   4  11  -1   15.50    1.20
  -3 -11   1   59.49    2.30
   3 -11  -1   59.49    2.40
  -3 -11   1   58.89    2.30
  -3 -11   1   60.69    2.10
  -3 -11   1   59.89    2.30
   3 -11  -1   62.39    2.10
   3 -11  -1   58.49    2.00
  -3  11   1   61.39    3.60
   3  11  -1   61.19    2.40
   3  11  -1   59.89    2.70
   3  11  -1   61.39    2.60
   3  11  -1   58.79    2.20
  -2 -11   1   36.60    1.60
  -2 -11   1   39.10    1.70
   2 -11  -1   39.20    1.60
   2 -11  -1   37.10    1.40
   2 -11  -1   39.10    1.50
  -2 -11   1   39.40    1.50
  -2 -11   1   37.90    1.40
   2  11  -1   39.10    1.90
   2  11  -1   39.60    1.90
   2  11  -1   35.80    1.50
   2  11  -1   38.90    1.60
  -2  11   1   41.90    2.70
   1 -11  -1    7.90    0.50
  -1 -11   1    8.50    0.50
   1 -11  -1    8.40    0.40
  -1 -11   1    7.00    0.90
  -1 -11   1    9.70    0.50
  -1 -11   1    8.90    0.60
  -1 -11   1    8.80    0.70
   1 -11  -1    9.60    0.60
   1 -11  -1    8.60    0.50
   1 -11  -1    8.60    0.50
  -1  11   1    8.10    1.10
  -1  11   1    7.70    0.60
   1  11  -1    9.30    0.80
   0 -11   1  205.88    6.10
   0 -11   1  208.68    6.50
   0 -11  -1  198.78    6.40
   0 -11   1  203.28    6.20
   0 -11   1  206.48    6.20
   0 -11   1  224.98    7.60
   0 -11  -1  199.58    6.40
   0 -11  -1  210.18    6.20
   0 -11   1  202.98    6.70
   0  11  -1  201.38    7.40
   0  11   1  198.88    6.80
   0  11   1  210.88    7.40
   0  11   1  198.48    6.40
   0  11  -1  205.78    6.80
   1 -11   1   18.80    1.20
  -1 -11  -1   18.50    0.80
  -1 -11  -1   18.20    1.00
  -1 -11  -1   19.40    0.80
  -1 -11  -1   19.20    1.00
   1 -11   1   19.70    0.80
   1 -11   1   19.60    1.00
   1 -11   1   21.10    1.80
   1  11   1   20.50    0.90
  -1  11  -1   20.70    1.70
   1  11   1   22.50    1.40
   1  11   1   17.30    1.00
   1  11   1   18.90    1.00
   1  11   1   19.10    1.10
   2 -11   1   11.20    0.80
   2 -11   1   11.50    1.00
  -2 -11  -1   12.80    0.70
  -2 -11  -1   13.00    0.80
  -2 -11  -1   11.90    0.80
   2  11   1   11.90    0.80
  -2  11  -1   13.10    1.50
   2  11   1   10.60    0.80
   2  11   1   12.80    0.90
   2  11   1   13.10    0.70
   2  11   1   11.60    0.80
  -3 -11  -1  121.19    4.20
   3 -11   1  118.99    4.10
  -3 -11  -1  123.29    4.10
   3 -11   1  120.69    4.70
   3  11   1  124.49    4.40
   3  11   1  121.39    4.10
   3  11   1  122.89    4.40
  -3  11  -1  117.59    5.70
  -4 -11  -1   43.80    2.00
   4 -11   1   48.00    2.50
  -4 -11  -1   43.40    1.80
  -4 -11  -1   44.60    2.00
   4 -11   1   44.10    1.90
   4  11   1   43.20    2.10
   4  11   1   44.20    2.10
  -4  11  -1   40.00    3.20
   4  11   1   45.90    2.00
  -5 -11  -1   24.60    1.40
  -5 -11  -1   24.80    1.50
   5 -11   1   22.80    1.20
   5 -11   1   25.40    1.30
   5  11   1   23.30    1.60
   5  11   1   22.80    1.40
   5  11   1   22.30    1.50
  -6 -11  -1    1.40    0.40
  -6 -11  -1    2.70    0.60
   6 -11   1    1.90    0.40
   6 -11   1    1.70    0.40
   6  11   1    0.90    0.50
  -6 -12   1    1.00    0.40
   6 -12  -1    0.50    0.30
  -6 -12   1    1.10    0.40
  -6 -12   1    0.50    0.30
   6  12  -1   -0.20    0.30
  -6  12   1    0.50    0.60
   5 -12  -1    2.00    0.30
  -5 -12   1    1.50    0.30
  -5 -12   1    1.90    0.40
   5 -12  -1    1.80    0.20
  -5 -12   1    2.00    0.50
   5  12  -1    1.50    0.40
  -5  12   1    2.50    1.00
  -4 -12   1    4.90    0.60
  -4 -12   1    5.10    0.50
  -4 -12   1    4.70    0.60
  -4 -12   1    5.50    0.50
   4 -12  -1    4.90    0.40
   4 -12  -1    5.30    0.70
   4  12  -1    5.00    0.60
   4  12  -1    4.40    0.70
   4  12  -1    6.10    0.70
  -4  12   1    4.40    1.10
   4  12  -1    4.10    0.70
  -3 -12   1   17.60    0.90
  -3 -12   1   18.50    1.00
  -3 -12   1   18.50    1.00
   3 -12  -1   17.40    0.80
  -3 -12   1   17.10    1.00
   3 -12  -1   18.20    1.10
   3 -12  -1   16.20    0.70
   3  12  -1   17.00    1.20
   3  12  -1   17.60    1.00
  -3  12   1   17.20    2.10
   3  12  -1   15.80    1.00
  -2 -12   1    4.90    0.40
  -2 -12   1    5.30    0.50
   2 -12  -1    5.10    0.50
  -2 -12   1    4.10    0.50
   2 -12  -1    4.80    0.40
  -2 -12   1    4.20    0.40
   2 -12  -1    5.30    0.40
   2  12  -1    3.40    0.50
  -2  12   1    3.60    0.90
   2  12  -1    4.50    0.40
   2  12  -1    4.40    0.40
   2  12  -1    4.90    0.80
   1 -12  -1  413.86   12.30
  -1 -12   1  397.26   12.30
   1 -12  -1  407.36   12.00
   1 -12  -1  417.16   12.30
  -1 -12   1  398.66   12.50
   1 -12  -1  417.86   12.30
   1 -12  -1  402.16   12.30
  -1 -12   1  390.86   13.30
  -1 -12   1  425.96   12.70
  -1 -12   1  405.36   12.10
  -1  12   1  459.25   14.00
   1  12  -1  413.86   12.90
   0 -12  -1    5.20    0.50
   0 -12   1    5.30    0.40
   0 -12   1    5.00    0.30
   0 -12   1    5.80    0.50
   0 -12  -1    5.00    0.40
   0 -12   1    5.40    0.60
   0 -12   1    6.10    0.90
   0 -12   1    5.30    0.40
   0 -12  -1    5.20    0.50
   0  12   1    4.80    0.80
   0  12  -1    4.10    0.50
   0  12   1    4.50    0.40
   0  12   1    4.10    0.50
   0  12  -1    5.30    0.90
  -1 -12  -1  414.06   12.80
  -1 -12  -1  434.06   12.50
   1 -12   1  419.96   12.90
  -1 -12  -1  418.46   12.80
  -1 -12  -1  414.86   12.50
   1 -12   1  445.46   13.30
   1 -12   1  429.26   12.50
   1  12   1  426.46   12.90
  -1  12  -1  434.86   14.30
   1  12   1  433.46   13.00
   1  12   1  420.06   12.60
   1  12   1  398.36   12.70
   1  12   1  427.76   13.50
   2 -12   1  187.68    6.00
  -2 -12  -1  179.18    6.00
  -2 -12  -1  186.58    5.70
  -2 -12  -1  188.28    5.90
   2 -12   1  193.78    6.50
   2  12   1  185.78    6.10
   2  12   1  164.18    6.10
   2  12   1  189.68    5.80
  -2  12  -1  181.78    7.50
   2  12   1  186.48    6.10
   2  12   1  184.48    6.10
  -3 -12  -1   13.50    0.80
   3 -12   1   12.60    1.10
   3 -12   1   13.60    0.90
  -3  12  -1   12.20    1.60
   3  12   1   13.70    0.90
   3  12   1   12.00    0.90
   3  12   1   11.90    1.00
   4 -12   1    8.60    0.70
  -4 -12  -1    9.50    0.70
  -4 -12  -1    8.30    0.80
   4 -12   1    8.00    1.00
  -4 -12  -1    8.10    0.70
   4  12   1    8.80    0.90
   4  12   1    9.60    0.80
  -4  12  -1    9.20    1.60
   4  12   1    8.30    0.90
   4  12   1    8.70    0.80
   5 -12   1    4.00    0.80
  -5 -12  -1    2.00    0.40
  -5 -12  -1    2.70    0.50
   5 -12   1    3.30    0.50
   5 -12   1    2.20    0.40
  -5 -12  -1    2.40    0.40
   5  12   1    2.10    0.50
   5  12   1    2.00    0.60
  -6 -13   1   29.20    1.50
  -6 -13   1   27.90    1.50
  -6 -13   1   25.40    1.60
  -6  13   1   26.40    2.80
   6  13  -1   28.90    1.70
   5 -13  -1    9.20    0.60
  -5 -13   1   10.40    0.90
   5 -13  -1    9.60    0.50
  -5 -13   1    9.90    0.80
   5 -13  -1    8.70    0.90
  -5 -13   1   10.60    0.80
  -5  13   1    9.30    1.60
   5  13  -1    9.80    1.30
   5  13  -1    9.40    1.10
  -4 -13   1  280.67    8.90
   4 -13  -1  279.17    8.40
  -4 -13   1  291.97    8.90
   4 -13  -1  279.47    8.40
  -4 -13   1  283.57    8.70
  -4 -13   1  271.67    8.70
   4 -13  -1  275.67    9.10
   4  13  -1  277.37    8.90
   4  13  -1  290.07    9.50
   4  13  -1  284.17    9.00
  -4  13   1  275.47   11.00
   4  13  -1  280.77    9.30
  -3 -13   1   72.49    3.10
  -3 -13   1   74.29    2.60
  -3 -13   1   74.19    2.80
   3 -13  -1   75.59    2.90
   3 -13  -1   73.79    2.50
   3 -13  -1   73.99    2.50
  -3 -13   1   73.79    2.80
  -3  13   1   73.49    4.20
   3  13  -1   75.79    2.80
   3  13  -1   77.49    2.90
   3  13  -1   79.69    3.30
   2 -13  -1  160.78    5.20
  -2 -13   1  169.98    5.60
   2 -13  -1  168.18    5.30
  -2 -13   1  169.88    5.50
  -2 -13   1  169.68    5.30
   2 -13  -1  172.68    5.50
  -2 -13   1  167.18    5.60
   2  13  -1  165.68    5.30
   2  13  -1  169.68    6.00
  -2  13   1  189.28    7.30
   2  13  -1  164.78    5.30
  -1 -13   1  750.92   24.00
   1 -13  -1  808.42   23.70
  -1 -13   1  821.52   23.60
  -1 -13   1  831.32   24.20
   1 -13  -1  868.31   23.80
   1 -13  -1  816.92   23.80
   1  13  -1  832.82   24.40
  -1  13   1  821.12   24.20
  -1  13   1  742.73   25.40
   0 -13  -1  478.85   14.40
   0 -13  -1  467.45   14.50
   0 -13  -1  479.55   14.20
   0 -13   1  480.85   14.10
   0 -13   1  480.85   14.30
   0 -13   1  484.25   14.60
   0 -13   1  470.05   14.80
   0  13   1  484.85   15.70
   0  13  -1  498.65   14.90
   0  13  -1  492.05   15.80
   0  13   1  485.65   14.80
   0  13   1  484.55   14.40
   1 -13   1    1.90    0.40
  -1 -13  -1    1.30    0.30
   1 -13   1    2.20    0.20
  -1 -13  -1    2.50    0.40
  -1 -13  -1    2.00    0.30
   1 -13   1    1.50    0.40
  -1 -13  -1    2.30    0.30
   1  13   1    1.60    0.30
  -1  13  -1    2.70    0.80
   1  13   1    2.10    0.40
   1  13   1    1.90    0.30
   1  13   1    2.30    0.60
   1  13   1    2.00    0.30
  -2 -13  -1    4.90    0.50
  -2 -13  -1    5.90    0.60
   2 -13   1    5.30    0.60
   2 -13   1    6.20    0.80
  -2 -13  -1    6.30    0.50
   2  13   1    6.70    0.70
   2  13   1    5.80    0.60
   2  13   1    5.60    0.50
   2  13   1    5.70    0.60
  -2  13  -1    5.10    1.10
  -3 -13  -1  155.38    5.10
   3 -13   1  145.49    5.60
   3 -13   1  154.18    5.10
  -3 -13  -1  148.09    5.20
  -3 -13  -1  152.88    4.90
   3  13   1  137.59    5.20
   3  13   1  154.98    5.00
   3  13   1  145.29    5.30
  -3  13  -1  156.58    7.10
  -4 -13  -1   19.30    1.10
   4 -13   1   20.90    1.60
   4 -13   1   18.40    1.10
  -4 -13  -1   19.20    1.20
  -4 -13  -1   19.50    1.20
   4  13   1   18.70    1.20
   4  13   1   18.10    1.30
   4  13   1   18.60    1.30
   4  13   1   21.00    1.70
   5 -13   1   15.10    1.50
  -5 -13  -1   16.40    1.20
  -5 -13  -1   15.60    1.00
   5 -13   1   14.70    0.90
  -5 -13  -1   14.30    1.10
   5 -13   1   15.20    1.00
   5  13   1   15.20    1.30
   5  13   1   14.10    1.30
   5  13   1   12.70    1.10
   5 -14  -1    4.30    0.70
  -5 -14   1    4.80    0.50
  -5 -14   1    3.40    0.50
   5 -14  -1    3.80    0.40
  -5 -14   1    2.60    0.50
   5  14  -1    2.70    0.60
   5  14  -1    4.10    0.60
  -5  14   1    2.30    0.90
   4 -14  -1    1.20    0.20
  -4 -14   1    2.10    0.40
  -4 -14   1    1.50    0.40
  -4 -14   1    1.40    0.30
  -4 -14   1    1.50    0.30
   4 -14  -1    1.60    0.50
   4 -14  -1    1.70    0.30
   4  14  -1    1.40    0.40
   4  14  -1    1.90    0.50
   4  14  -1    1.00    0.40
  -4  14   1    1.20    0.80
   4  14  -1    1.60    0.60
   3 -14  -1   37.00    1.80
  -3 -14   1   38.40    1.70
   3 -14  -1   37.50    1.50
   3 -14  -1   35.00    1.40
  -3 -14   1   36.40    1.50
  -3 -14   1   38.20    1.70
  -3 -14   1   39.40    1.70
   3  14  -1   40.10    1.70
   3  14  -1   38.80    1.70
  -3  14   1   34.20    2.80
   3  14  -1   37.40    2.10
   2 -14  -1   49.60    1.90
   2 -14  -1   47.40    1.80
   2 -14  -1   54.39    2.10
  -2 -14   1   49.99    2.40
  -2 -14   1   54.89    2.20
  -2 -14   1   52.09    2.00
  -2 -14   1   51.79    1.90
   2  14  -1   51.99    2.50
   1 -14  -1   73.89    2.50
   1 -14  -1   71.29    2.50
  -1 -14   1   71.69    2.40
   1 -14  -1   74.49    2.60
  -1 -14   1   73.39    2.80
   1 -14  -1   72.29    2.50
   1 -14  -1   72.69    2.30
  -1 -14   1   70.29    2.80
   1  14  -1   74.79    3.10
  -1  14   1   68.99    3.70
   0 -14   1   11.60    0.80
   0 -14  -1   11.60    0.80
   0 -14   1   11.10    0.90
   0 -14  -1   10.30    0.70
   0 -14   1   11.60    0.60
   0 -14   1    9.90    1.30
   0 -14   1   10.60    0.60
   0 -14  -1   11.40    0.60
   0 -14  -1   11.30    0.60
   0  14   1   10.20    1.20
   0  14   1   11.70    0.90
  -1 -14  -1  157.58    5.20
   1 -14   1  155.08    4.80
   1 -14   1  159.68    5.30
  -1 -14  -1  159.38    4.90
   1 -14   1  164.88    5.60
  -1 -14  -1  165.78    5.30
  -1 -14  -1  162.78    4.90
  -1  14  -1  150.88    6.60
   1  14   1  149.19    5.50
   1  14   1  151.38    5.80
   1  14   1  158.68    5.30
  -2 -14  -1   97.59    3.30
   2 -14   1  101.89    4.00
   2 -14   1   95.29    3.50
  -2 -14  -1  100.59    3.50
  -2  14  -1  101.89    5.20
   2  14   1   96.39    3.40
   2  14   1   95.19    3.70
   2  14   1   97.79    3.70
   2  14   1  101.69    3.60
  -3 -14  -1   20.00    1.00
  -3 -14  -1   19.90    1.20
   3 -14   1   20.20    1.10
  -3 -14  -1   21.50    1.20
   3 -14   1   21.20    1.50
   3  14   1   20.60    1.30
   3  14   1   18.60    1.30
   3  14   1   19.00    1.60
   3  14   1   20.60    1.20
  -3  14  -1   19.20    2.20
  -4 -14  -1    0.80    0.40
  -4 -14  -1    1.70    0.40
   4 -14   1    1.60    0.40
  -4 -14  -1    1.10    0.30
   4 -14   1    1.40    0.50
   4  14   1    1.20    0.70
   4  14   1    1.70    0.40
  -5 -14  -1    7.60    0.80
  -5 -14  -1    6.30    0.70
   5 -14   1    4.90    0.90
   5 -14   1    7.10    0.60
  -5 -14  -1    8.20    0.90
   5  14   1    5.40    0.90
   5  14   1    8.90    1.00
  -5 -15   1   43.20    2.00
   5 -15  -1   37.60    1.60
   5 -15  -1   42.10    1.50
  -5 -15   1   38.50    2.00
   5 -15  -1   42.60    2.30
  -5 -15   1   37.90    1.90
  -5  15   1   41.20    3.50
   5  15  -1   39.50    2.10
   5  15  -1   37.90    2.40
  -4 -15   1   61.39    2.60
   4 -15  -1   66.69    2.80
   4 -15  -1   63.39    2.20
  -4 -15   1   65.39    2.60
  -4 -15   1   63.49    2.50
   4 -15  -1   61.59    2.20
   4  15  -1   59.39    2.70
   4  15  -1   69.19    2.70
  -4  15   1   60.19    4.20
   3 -15  -1   23.10    1.30
  -3 -15   1   21.00    1.20
  -3 -15   1   22.60    1.30
   3 -15  -1   22.40    1.00
   3 -15  -1   21.50    1.00
  -3 -15   1   20.80    1.10
  -3 -15   1   21.70    1.20
  -3  15   1   22.10    2.20
   3  15  -1   22.90    1.70
   3  15  -1   22.00    1.60
   3  15  -1   23.00    1.20
   3  15  -1   23.30    1.20
  -2 -15   1    9.20    0.70
  -2 -15   1   10.90    0.80
   2 -15  -1    8.60    1.00
  -2 -15   1   10.20    0.60
  -2 -15   1   11.10    0.80
   2 -15  -1   10.00    0.60
   2 -15  -1    9.80    0.70
  -2  15   1   10.70    1.50
   2  15  -1   10.10    1.00
   1 -15  -1   14.70    0.80
  -1 -15   1   15.00    1.20
  -1 -15   1   16.10    0.80
   1 -15  -1   16.50    0.80
   1 -15  -1   16.00    0.90
   1 -15  -1   14.70    0.60
  -1 -15   1   14.00    1.00
  -1 -15   1   15.50    0.90
  -1  15   1   14.70    1.60
   1  15  -1   14.40    1.10
   0 -15  -1  197.78    6.00
   0 -15  -1  195.78    6.00
   0 -15   1  193.18    6.10
   0 -15   1  199.18    6.00
   0 -15   1  195.68    6.40
   0 -15   1  200.68    6.70
   0 -15  -1  198.58    6.30
   0 -15  -1  203.28    6.40
   0  15   1  198.28    6.70
   0  15   1  189.38    7.40
   1 -15   1   51.09    2.40
  -1 -15  -1   53.09    2.10
  -1 -15  -1   50.19    2.10
   1 -15   1   52.99    2.20
  -1 -15  -1   51.99    1.80
  -1 -15  -1   51.89    1.90
   1  15   1   51.49    2.70
   1  15   1   51.59    2.20
  -2 -15  -1   64.19    2.60
   2 -15   1   65.09    3.00
  -2 -15  -1   64.99    2.50
   2 -15   1   62.99    2.50
  -2 -15  -1   64.59    2.30
   2  15   1   64.19    2.50
   2  15   1   65.69    2.70
  -2  15  -1   60.79    3.90
   2  15   1   62.79    2.70
   2  15   1   64.69    2.80
   2  15   1   64.19    2.40
   3 -15   1   20.40    1.10
  -3 -15  -1   19.80    1.10
  -3 -15  -1   18.00    1.20
  -3 -15  -1   21.10    1.20
   3 -15   1   22.10    1.60
   3  15   1   19.40    1.20
   3  15   1   19.00    1.30
   3  15   1   19.20    1.30
  -4 -15  -1    7.80    0.70
  -4 -15  -1    8.60    0.80
  -4 -15  -1    9.60    1.00
   4 -15   1    8.80    1.10
   4 -15   1    8.80    0.70
   4  15   1    8.20    1.00
  -4 -16   1    3.30    0.50
   4 -16  -1    2.60    0.50
  -4 -16   1    4.10    0.50
   4 -16  -1    3.10    0.40
   4 -16  -1    3.10    0.30
  -4 -16   1    2.30    0.40
  -4 -16   1    2.50    0.50
   4  16  -1    3.90    0.60
  -4  16   1    3.40    1.20
   4  16  -1    2.50    0.60
   3 -16  -1   -0.20    0.10
  -3 -16   1    0.30    0.20
  -3 -16   1   -0.20    0.20
  -3 -16   1    0.10    0.20
   3 -16  -1   -0.10    0.20
  -3 -16   1   -0.10    0.20
   3 -16  -1    0.00    0.10
   3  16  -1    0.10    0.30
  -3  16   1    0.10    0.50
   3  16  -1   -0.10    0.20
   3  16  -1   -0.20    0.20
   2 -16  -1   86.69    2.80
   2 -16  -1   91.79    3.10
  -2 -16   1   80.09    3.20
  -2 -16   1   84.99    3.00
  -2 -16   1   87.09    3.20
   2 -16  -1   84.49    3.00
  -2 -16   1   82.29    3.10
  -2  16   1   82.39    4.60
   2  16  -1   84.89    3.60
   1 -16  -1    5.20    0.50
  -1 -16   1    6.10    0.70
  -1 -16   1    6.60    0.60
   1 -16  -1    5.20    0.50
   1 -16  -1    6.10    0.50
  -1 -16   1    5.40    0.50
   1 -16  -1    5.60    0.40
  -1 -16   1    5.80    0.50
   1  16  -1    5.40    0.80
   0 -16   1    7.50    0.70
   0 -16   1    7.60    0.80
   0 -16   1    6.50    0.50
   0 -16  -1    7.80    0.60
   0 -16  -1    6.30    0.60
   0 -16  -1    7.70    0.70
   0 -16  -1    6.80    0.40
   0 -16   1    7.00    0.50
   0  16   1    6.50    1.00
  -1 -16  -1    8.20    0.70
  -1 -16  -1    7.40    0.50
  -1 -16  -1    8.10    0.50
   1 -16   1    8.20    0.80
   1 -16   1    7.80    0.80
  -1 -16  -1    9.00    0.90
   1  16   1    8.10    0.70
   1  16   1    8.90    1.00
   1  16   1    6.60    0.80
  -2 -16  -1   45.40    2.00
   2 -16   1   48.50    2.40
   2 -16   1   45.90    2.00
  -2 -16  -1   41.80    1.70
  -2 -16  -1   43.30    2.10
   2  16   1   45.20    1.70
   2  16   1   46.60    1.80
   2  16   1   39.10    2.00
   3 -16   1    0.40    0.20
  -3 -16  -1    0.80    0.30
  -3 -16  -1    0.70    0.30
  -3 -16  -1    0.60    0.30
   3 -16   1    0.20    0.30
   3  16   1    0.50    0.30
   3  16   1    0.40    0.30
   3  16   1    0.20    0.30
  -4 -16  -1   10.10    0.80
   4 -16   1    9.30    0.70
   4 -16   1   11.20    1.30
  -4 -16  -1   10.80    0.90
  -4 -16  -1   10.20    1.00
  -4 -17   1   75.49    2.90
   4 -17  -1   75.89    2.60
  -4 -17   1   73.29    3.10
   4 -17  -1   78.39    3.20
  -4 -17   1   77.59    3.00
  -4 -17   1   75.29    3.00
  -4  17   1   78.49    4.90
   4  17  -1   70.69    2.90
   4  17  -1   78.29    3.70
   4  17  -1   70.79    3.00
   3 -17  -1   51.09    1.90
   3 -17  -1   49.20    2.10
  -3 -17   1   48.00    2.20
  -3 -17   1   46.20    2.20
   3 -17  -1   47.80    1.70
  -3 -17   1   48.70    2.00
  -3 -17   1   47.80    2.10
  -3  17   1   48.30    3.60
  -2 -17   1  104.99    3.90
  -2 -17   1  106.29    3.80
  -2 -17   1  104.79    3.60
  -2 -17   1  107.29    3.80
   2 -17  -1  103.29    3.60
   2 -17  -1  103.79    3.60
  -2  17   1  103.69    5.40
   2  17  -1  107.29    4.30
   1 -17  -1   10.30    0.50
  -1 -17   1    8.10    0.80
   1 -17  -1    9.40    0.60
  -1 -17   1    8.70    0.70
   1 -17  -1   10.20    0.70
  -1 -17   1    9.10    0.80
   1 -17  -1   10.80    0.70
  -1 -17   1    9.90    0.60
   1  17  -1    9.10    0.90
  -1  17   1    9.70    1.40
   0 -17   1   19.00    0.90
   0 -17   1   17.50    1.10
   0 -17   1   19.30    0.80
   0 -17   1   20.60    1.30
   0 -17  -1   17.50    1.10
   0 -17  -1   18.90    1.10
   0 -17  -1   18.90    0.90
   0  17   1   18.50    1.70
   1 -17   1  174.98    6.20
   1 -17   1  178.78    5.90
  -1 -17  -1  177.48    5.90
  -1 -17  -1  178.08    6.00
  -1 -17  -1  176.28    5.60
   1  17   1  153.98    6.30
   1  17   1  187.68    6.70
   1  17   1  183.18    5.90
  -2 -17  -1   36.80    1.60
  -2 -17  -1   37.90    1.80
   2 -17   1   36.40    2.10
  -2 -17  -1   40.40    1.90
   2 -17   1   39.30    1.80
   2  17   1   36.50    1.90
   2  17   1   36.20    1.90
  -3 -17  -1    0.50    0.30
  -3 -17  -1    0.40    0.20
  -3 -17  -1    0.50    0.30
   3 -17   1    0.00    0.50
   3 -17   1    0.40    0.30
   3  17   1   -0.10    0.30
   3  17   1    0.30    0.30
  -3 -18   1   38.50    1.80
  -3 -18   1   36.60    1.80
   3 -18  -1   36.60    1.60
  -3 -18   1   37.20    1.90
  -3 -18   1   35.20    1.70
   3 -18  -1   38.30    1.80
  -3  18   1   36.30    3.10
  -2 -18   1    7.80    0.80
  -2 -18   1    8.80    0.70
   2 -18  -1    9.50    0.70
  -2 -18   1    9.00    0.80
   2 -18  -1    8.90    0.70
  -2 -18   1    9.60    0.80
   2  18  -1    9.30    1.10
  -2  18   1   10.90    1.60
  -1 -18   1   25.80    1.30
   1 -18  -1   23.80    0.90
  -1 -18   1   23.80    1.40
   1 -18  -1   23.60    1.30
  -1 -18   1   23.60    1.40
  -1 -18   1   26.50    1.30
  -1  18   1   25.40    2.30
   1  18  -1   24.00    1.60
   0 -18   1   12.70    1.00
   0 -18  -1   13.80    1.00
   0 -18  -1   12.70    0.70
   0 -18  -1   12.90    0.70
   0 -18   1   13.40    1.00
   0  18   1   12.60    1.50
  -1 -18  -1   37.90    1.90
   1 -18   1   37.70    2.00
  -1 -18  -1   38.10    1.80
   1 -18   1   39.90    1.80
  -1 -18  -1   37.70    1.60
   1  18   1   37.50    1.80
   1  18   1   41.90    2.40
  -2 -18  -1   12.30    1.00
  -2 -18  -1   11.10    0.80
   2 -18   1   11.90    0.90
   2 -18   1   11.40    1.10
  -2 -18  -1   10.90    0.90
   2  18   1   11.80    1.00
  -1 -19   1   25.20    1.30
  -1 -19   1   23.50    1.20
  -1 -19   1   25.20    1.40
   1 -19  -1   25.30    1.30
  -1 -19   1   24.90    1.40
  -1  19   1   21.00    2.20
   0 -19  -1    3.00    0.30
   0 -19  -1    3.50    0.40
   0 -19   1    3.30    0.50
   0 -19   1    3.50    0.60
   0  19   1    2.70    0.90
  -8   0   2  122.09    5.60
  -8   0   2  114.99    4.10
   7   0  -2    6.10    1.00
  -7   0   2    5.70    0.50
   7   0  -2    5.40    0.70
  -7   0   2    6.00    0.70
   7   0  -2    5.40    0.50
   7   0  -2    6.10    0.50
   6   0  -2    5.40    0.40
   6   0  -2    6.00    0.40
  -6   0   2    5.20    0.60
  -6   0   2    6.60    0.90
  -6   0   2    5.40    0.40
  -6   0   2    5.70    0.50
   6   0  -2    5.10    0.60
   6   0  -2    5.70    0.60
  -5   0   2  476.95   14.10
   5   0  -2  471.55   14.00
  -5   0   2  440.76   13.50
   5   0  -2  483.45   13.70
   5   0  -2  440.16   14.00
   5   0  -2  461.45   13.70
  -5   0   2  470.55   14.90
  -4   0   2 1508.55   46.50
   4   0  -2 1261.47   48.20
   4   0  -2 1469.25   77.09
  -4   0   2 1297.17   85.69
  -3   0   2    0.50    0.30
  -3   0   2    1.00    0.20
   3   0  -2    1.00    0.20
  -3   0   2    1.10    0.20
  -3   0   2    0.70    0.10
   3   0  -2    0.70    0.10
  -2   0   2   53.99    1.90
   2   0  -2   52.99    1.90
  -2   0   2   55.39    2.00
  -2   0   2   55.99    1.90
   2   0  -2   52.59    1.90
  -1   0   2 2272.97   70.79
   1   0  -2 2401.96  108.69
   1   0  -2 1968.90   98.39
   0   0  -2 9999.00  332.57
   0   0   2 9975.70  336.47
   1   0   2 3935.91  161.58
  -1   0  -2 4065.29  156.68
   2   0   2    2.60    0.30
   2   0   2    3.40    0.30
   2   0   2    3.10    0.30
  -3   0  -2 1600.94   54.59
   3   0   2 1293.27   92.49
  -3   0  -2 1512.85   80.49
   3   0   2 1587.34   50.49
   4   0   2  328.07   11.20
   4   0   2  322.07    9.90
   4   0   2  339.27    9.90
  -4   0  -2  317.47   10.20
  -4   0  -2  331.57    9.80
   5   0   2   24.40    1.20
  -5   0  -2   25.80    1.40
  -6   0  -2   65.99    2.90
  -6   0  -2   59.79    2.60
   6   0   2   63.89    2.40
   7   0   2   68.99    3.10
   7   0   2   65.39    2.60
  -7   0  -2   66.19    3.10
  -8  -1   2   51.29    2.10
  -8  -1   2   45.20    3.20
  -8  -1   2   57.79    2.10
  -8   1   2   49.99    2.10
   8   1  -2   52.59    2.00
  -8   1   2   48.50    3.30
  -7  -1   2    8.60    1.10
   7  -1  -2   10.60    0.70
  -7  -1   2   10.30    0.70
   7  -1  -2   10.80    0.90
   7  -1  -2   10.70    1.40
  -7  -1   2   10.40    0.70
  -7   1   2   11.00    0.70
  -7   1   2    8.30    1.20
   7   1  -2   10.10    0.90
  -7   1   2    9.60    0.90
   7   1  -2   10.00    0.70
   7   1  -2   11.40    0.70
   6  -1  -2   46.60    2.00
  -6  -1   2   44.20    1.80
  -6  -1   2   46.90    2.60
   6  -1  -2   45.50    2.00
   6  -1  -2   45.30    1.70
   6   1  -2   48.20    1.80
  -6   1   2   44.80    1.70
  -6   1   2   45.50    2.70
   6   1  -2   46.10    2.00
  -6   1   2   48.00    2.10
  -6   1   2   46.10    1.60
   6   1  -2   47.00    2.10
   6   1  -2   48.30    1.80
   5  -1  -2   19.00    0.90
   5  -1  -2   17.80    1.00
  -5  -1   2   18.80    0.80
  -5  -1   2   20.10    1.10
  -5  -1   2   19.40    1.40
   5  -1  -2   18.80    1.10
  -5   1   2   19.50    1.60
  -5   1   2   19.60    1.10
   5   1  -2   17.70    1.00
  -5   1   2   18.60    0.70
   5   1  -2   19.10    0.90
   5   1  -2   17.90    1.10
  -4  -1   2  342.07   10.10
   4  -1  -2  332.57   10.40
  -4  -1   2  370.96   11.20
   4  -1  -2  326.57   10.20
  -4  -1   2  348.27   10.30
  -4  -1   2  347.07   10.50
   4  -1  -2  344.87   10.40
  -4   1   2  333.87   10.50
  -4   1   2  333.37   10.00
  -4   1   2  364.66   11.40
   4   1  -2  346.77   10.50
   4   1  -2  345.97   10.30
   4   1  -2  331.67   10.50
  -3   1   2  596.44   17.70
  -2  -1   2  275.67    8.90
   2  -1  -2  310.77    8.90
   2  -1  -2  264.17    8.90
  -2  -1   2  277.27    8.90
   2  -1  -2  305.97    8.90
  -2  -1   2  294.67    9.00
   2   1  -2  308.57    9.00
   2   1  -2  294.17    8.90
   2   1  -2  297.37    8.90
  -2   1   2  305.37    8.80
  -2   1   2  307.27    8.90
  -2   1   2  303.37    9.00
   1  -1  -2 4549.14  169.18
   1   1  -2 3876.51  159.68
   1   1  -2 4361.66  170.18
  -1   1   2 3898.61  165.58
   0  -1  -2 4220.48  162.58
   0  -1   2 4358.26  166.58
   0   1   2 4036.50  165.38
   0   1  -2 4185.38  162.48
   1  -1   2  309.57    8.50
  -1  -1  -2  282.37    8.50
   1  -1   2  273.57    8.30
  -1  -1  -2  250.57    8.40
   1  -1   2  255.07    8.40
  -1   1  -2  277.87    8.40
   1   1   2  276.57    8.30
   1   1   2  292.37    8.40
   1   1   2  272.07    8.40
   2  -1   2   72.69    2.50
   2  -1   2   74.49    3.20
  -2  -1  -2   67.29    2.60
  -2  -1  -2   70.79    2.60
   2  -1   2   75.39    2.40
   2   1   2   68.79    2.50
   2   1   2   68.49    2.40
   2   1   2   69.49    2.40
  -2   1  -2   71.49    2.50
   3  -1   2    1.50    0.30
  -3  -1  -2    1.80    0.40
   3  -1   2    2.40    0.30
  -3  -1  -2    1.40    0.30
   3  -1   2    2.40    0.50
   3   1   2    2.50    0.50
  -3   1  -2    1.80    0.30
   3   1   2    2.20    0.30
   3   1   2    1.70    0.30
   3   1   2    1.60    0.20
   4  -1   2    0.70    0.20
   4  -1   2    0.10    0.30
  -4  -1  -2    0.40    0.30
  -4  -1  -2    0.40    0.20
  -4  -1  -2    0.40    0.20
   4   1   2    0.20    0.30
   4   1   2    0.40    0.10
   4   1   2    0.40    0.20
  -4   1  -2    0.10    0.20
   5  -1   2   10.60    0.70
  -5  -1  -2    9.90    0.90
   5   1   2   10.50    0.70
  -5   1  -2   10.70    0.90
  -6  -1  -2   24.00    1.50
   6  -1   2   22.20    1.10
   6   1   2   22.40    1.20
  -6   1  -2   25.30    1.50
  -6   1  -2   22.90    1.20
   7  -1   2   14.80    0.90
   7  -1   2   13.70    1.20
  -7  -1  -2   19.00    1.50
   7   1   2   15.60    1.30
  -7   1  -2   16.70    1.40
   7   1   2   16.20    1.00
  -8  -2   2    0.60    0.30
  -8  -2   2    0.50    0.40
   8   2  -2    0.20    0.30
  -8   2   2    0.60    0.20
  -8   2   2    0.70    0.50
  -7  -2   2    9.70    1.10
   7  -2  -2    8.90    0.80
  -7  -2   2    8.10    0.60
   7  -2  -2    7.30    0.90
   7  -2  -2    7.80    0.60
  -7  -2   2    7.10    0.60
   7   2  -2    8.40    0.80
  -7   2   2    8.90    1.00
   7   2  -2    7.70    0.60
   7   2  -2    7.20    0.80
  -7   2   2    8.50    0.60
  -7   2   2    6.60    1.40
   7   2  -2    7.60    0.60
   6  -2  -2  123.79    4.30
   6  -2  -2  129.89    4.00
   6  -2  -2  124.49    4.30
  -6  -2   2  121.69    4.10
  -6  -2   2  117.99    4.40
  -6  -2   2  136.09    5.00
  -6  -2   2  125.09    4.00
  -6   2   2  122.49    4.40
   6   2  -2  120.09    4.50
  -6   2   2  136.59    5.60
   6   2  -2  125.39    4.10
  -6   2   2  120.49    4.00
   6   2  -2  123.29    4.10
   6   2  -2  124.29    4.40
  -5  -2   2  175.68    6.10
  -5  -2   2  169.78    5.20
   5  -2  -2  166.98    5.50
  -5  -2   2  170.38    5.60
   5  -2  -2  170.78    5.30
   5  -2  -2  161.78    5.60
   5   2  -2  174.18    5.70
   5   2  -2  172.08    5.40
   5   2  -2  175.18    5.60
   5   2  -2  173.78    5.30
  -5   2   2  173.58    5.60
  -5   2   2  166.98    6.60
  -4  -2   2  666.73   19.20
  -4  -2   2  645.94   19.70
  -4   2   2  649.54   19.20
  -4   2   2  623.94   20.20
   3  -2  -2  242.98    7.80
   3  -2  -2  257.77    7.70
  -3  -2   2  256.77    7.80
   3  -2  -2  251.47    7.60
  -3  -2   2  254.47    7.50
   3   2  -2  264.57    7.80
  -3   2   2  250.47    7.80
   3   2  -2  245.68    7.60
   3   2  -2  252.77    7.80
  -3   2   2  244.28    8.60
   2  -2  -2    1.80    0.20
  -2  -2   2    1.60    0.30
  -2  -2   2    1.80    0.30
  -2  -2   2    1.90    0.30
   2  -2  -2    1.40    0.20
  -2   2   2    1.90    0.20
   2   2  -2    1.90    0.30
   2   2  -2    2.10    0.30
  -2   2   2    2.00    0.20
  -2   2   2    2.00    0.20
  -2   2   2    1.60    0.30
   2   2  -2    1.20    0.20
   1  -2  -2 4615.54  178.98
  -1  -2   2 4880.31  179.58
  -1   2   2 4427.96  181.08
   1   2  -2 4767.02  177.68
   0  -2  -2 1307.87   43.40
   0  -2   2 1086.89   68.69
   0  -2  -2 1345.27   71.09
   0   2   2 1145.19   70.89
   0   2   2 1308.47   42.50
  -1  -2  -2  308.07    8.80
   1  -2   2  290.27    8.70
  -1  -2  -2  285.57    8.70
   1  -2   2  270.67    8.70
  -1  -2  -2  284.77    8.80
   1   2   2  280.77    8.80
   1   2   2  302.77    8.70
  -1   2  -2  285.17    8.80
   2  -2   2   77.09    2.80
   2  -2   2   89.79    3.60
  -2  -2  -2   87.79    2.90
   2  -2   2   79.99    2.80
   2  -2   2   77.99    2.70
   2   2   2   80.29    2.70
   2   2   2   80.49    2.70
  -2   2  -2   81.39    2.90
   3  -2   2   32.20    1.40
  -3  -2  -2   33.90    1.60
   3  -2   2   36.00    2.20
  -3  -2  -2   35.20    1.60
   3  -2   2   35.00    1.30
   3   2   2   37.70    1.40
   3   2   2   36.30    2.00
   3   2   2   33.10    1.50
  -3   2  -2   36.70    1.60
   3   2   2   35.60    1.40
  -4  -2  -2   58.39    2.10
  -4  -2  -2   54.09    2.30
   4  -2   2   57.99    2.00
  -4  -2  -2   56.99    2.40
   4  -2   2   58.19    2.10
   4   2   2   58.79    2.40
  -4   2  -2   56.49    2.40
   4   2   2   54.79    2.50
   4   2   2   59.19    2.10
  -4   2  -2   58.29    2.00
  -5  -2  -2   71.99    3.00
  -5  -2  -2   72.49    3.00
   5  -2   2   73.19    2.60
   5   2   2   72.19    2.60
  -5   2  -2   74.09    2.90
   5   2   2   69.39    3.00
   6  -2   2   86.19    3.10
  -6  -2  -2   88.39    3.60
  -6   2  -2   85.39    3.10
   6   2   2   93.09    3.70
   6   2   2   89.59    3.60
   6   2   2   87.39    3.20
  -6   2  -2   86.89    3.60
  -8  -3   2    0.60    0.20
  -8  -3   2    0.40    0.20
   8   3  -2    1.10    0.30
  -8   3   2    0.30    0.50
  -8   3   2    0.50    0.20
  -7  -3   2   39.60    2.30
   7  -3  -2   39.40    1.90
  -7  -3   2   39.90    1.60
  -7  -3   2   38.90    1.70
   7  -3  -2   38.60    1.90
  -7  -3   2   39.20    2.00
   7  -3  -2   41.20    1.60
  -7   3   2   42.00    2.90
   7   3  -2   38.60    2.00
  -7   3   2   39.90    1.60
   7   3  -2   38.70    1.80
  -7   3   2   37.50    2.70
   7   3  -2   42.70    1.70
   6  -3  -2  124.09    4.40
  -6  -3   2  132.89    4.90
  -6  -3   2  124.49    4.20
   6  -3  -2  131.59    4.10
  -6  -3   2  131.19    4.60
  -6  -3   2  127.59    4.10
   6  -3  -2  123.89    4.40
   6   3  -2  128.39    4.60
  -6   3   2  134.89    4.60
  -6   3   2  115.99    5.50
   6   3  -2  131.29    4.30
  -6   3   2  128.69    4.10
   6   3  -2  128.89    4.20
   5  -3  -2   19.50    1.00
  -5  -3   2   18.70    1.10
  -5  -3   2   17.90    0.80
   5  -3  -2   19.50    0.90
  -5  -3   2   20.50    1.30
   5  -3  -2   20.90    1.10
   5   3  -2   19.80    0.90
   5   3  -2   18.60    1.10
  -5   3   2   19.10    1.10
   5   3  -2   16.70    1.10
  -5   3   2   18.80    1.70
   5   3  -2   20.00    1.00
  -4  -3   2   92.79    3.20
   4  -3  -2   90.29    3.00
  -4  -3   2   95.19    3.10
  -4  -3   2   91.39    2.90
   4  -3  -2   88.79    3.10
   4  -3  -2   89.09    3.00
   4   3  -2   92.99    3.10
   4   3  -2   90.99    3.00
  -4   3   2   91.69    4.10
   4   3  -2   88.79    3.20
   4   3  -2   89.39    3.30
  -4   3   2   93.69    3.20
  -3  -3   2  240.68    7.30
   3  -3  -2  247.58    7.30
  -3  -3   2  244.18    7.60
  -3  -3   2  243.58    7.50
  -3  -3   2  235.08    7.40
   3  -3  -2  245.58    7.50
  -3   3   2  255.27    8.60
   3   3  -2  233.38    7.60
   3   3  -2  254.77    7.60
   3   3  -2  243.98    7.40
  -3   3   2  241.18    7.50
  -2  -3   2   68.99    2.50
  -2  -3   2   71.99    2.50
   2  -3  -2   75.59    2.40
  -2  -3   2   65.39    2.50
   2  -3  -2   67.49    2.50
   2  -3  -2   72.79    2.50
  -2   3   2   75.19    2.20
  -2   3   2   75.19    2.60
  -2   3   2   76.09    2.30
  -2   3   2   78.99    2.40
   2   3  -2   77.09    2.50
   2   3  -2   80.39    2.60
   1  -3  -2    2.50    0.30
  -1  -3   2    2.80    0.30
   1  -3  -2    2.20    0.20
  -1  -3   2    2.60    0.30
   1  -3  -2    2.40    0.20
  -1  -3   2    2.70    0.30
   1   3  -2    2.30    0.30
   1   3  -2    2.30    0.30
  -1   3   2    3.00    0.20
  -1   3   2    2.80    0.20
  -1   3   2    2.90    0.30
  -1   3   2    3.20    0.30
   0  -3  -2   62.19    2.20
   0  -3   2   56.49    2.20
   0  -3  -2   57.69    2.00
   0  -3  -2   56.89    2.10
   0  -3   2   56.09    2.10
   0   3   2   58.59    2.00
   0   3  -2   59.99    2.20
   0   3  -2   63.69    2.00
   0   3   2   61.19    2.10
   0   3   2   63.49    2.20
   0   3  -2   61.99    2.10
  -1  -3  -2   30.20    1.30
  -1  -3  -2   30.70    1.20
  -1  -3  -2   28.70    1.20
   1  -3   2   30.20    1.20
   1  -3   2   28.70    1.20
   1   3   2   28.70    1.30
   1   3   2   29.00    1.20
  -1   3  -2   30.20    1.20
   2  -3   2    4.70    0.50
  -2  -3  -2    5.50    0.50
   2  -3   2    5.10    0.40
  -2  -3  -2    5.20    0.50
   2  -3   2    5.30    0.40
  -2   3  -2    5.40    0.50
   2   3   2    5.10    0.50
   2   3   2    5.90    0.40
  -3  -3  -2   30.50    1.50
   3  -3   2   32.60    1.40
  -3  -3  -2   31.20    1.50
   3  -3   2   32.10    1.20
   3  -3   2   36.50    2.20
  -3   3  -2   31.40    1.40
   3   3   2   32.10    1.30
   3   3   2   32.80    1.30
   3   3   2   31.00    1.50
  -4  -3  -2    2.60    0.30
   4  -3   2    3.40    0.30
   4  -3   2    3.20    0.40
  -4  -3  -2    3.20    0.50
  -4  -3  -2    3.50    0.50
   4   3   2    3.00    0.30
   4   3   2    3.60    0.70
   4   3   2    4.30    0.50
   4   3   2    3.60    0.40
  -4   3  -2    3.30    0.30
  -4   3  -2    3.00    0.50
  -5  -3  -2   14.40    1.10
  -5  -3  -2   13.80    1.00
   5  -3   2   13.40    0.80
   5   3   2   13.00    1.20
  -5   3  -2   12.70    1.00
   5   3   2   12.80    0.80
   5   3   2   13.70    1.40
   6  -3   2    8.70    0.60
  -6  -3  -2    9.50    1.00
  -6  -3  -2   10.70    1.00
   6   3   2    9.00    1.00
   6   3   2   10.20    1.20
   6   3   2    7.80    0.70
  -6   3  -2    8.30    0.60
  -6   3  -2    9.10    0.90
   8  -4  -2   54.99    2.70
  -8  -4   2   55.79    2.30
  -8  -4   2   56.79    2.30
  -8   4   2   57.39    2.20
   8   4  -2   54.39    2.40
  -8   4   2   57.89    3.80
  -7  -4   2   42.00    1.70
   7  -4  -2   39.30    1.90
  -7  -4   2   41.30    2.10
  -7  -4   2   41.00    1.80
   7  -4  -2   42.60    2.00
   7  -4  -2   44.70    1.70
  -7   4   2   39.00    2.90
   7   4  -2   44.50    1.80
   7   4  -2   43.80    1.90
  -7   4   2   43.40    1.70
  -6  -4   2  768.22   22.90
  -6  -4   2  789.12   23.50
   6  -4  -2  770.52   23.10
  -6  -4   2  776.12   23.30
   6  -4  -2  774.72   23.10
  -6  -4   2  754.52   22.80
  -6   4   2  784.22   24.90
  -6   4   2  749.82   22.70
  -6   4   2  792.72   23.30
   6   4  -2  805.02   23.10
  -5  -4   2    0.90    0.30
   5  -4  -2    0.40    0.10
   5  -4  -2    0.40    0.20
  -5  -4   2    0.40    0.20
  -5  -4   2    0.50    0.20
   5   4  -2    0.20    0.20
  -5   4   2    0.50    0.20
   5   4  -2    0.30    0.10
  -5   4   2    1.10    0.60
   5   4  -2    0.50    0.20
   5   4  -2    0.50    0.30
   4  -4  -2  174.28    5.60
  -4  -4   2  187.28    6.00
   4  -4  -2  184.98    5.80
  -4  -4   2  178.88    5.70
  -4  -4   2  168.38    5.80
  -4  -4   2  198.48    6.20
   4  -4  -2  183.08    5.70
  -4   4   2  189.38    5.90
  -4   4   2  180.28    7.10
   4   4  -2  189.48    5.90
   4   4  -2  198.78    6.00
   4   4  -2  184.18    6.10
   4   4  -2  185.98    5.70
  -3  -4   2  169.38    5.40
   3  -4  -2  178.28    5.20
  -3  -4   2  172.38    5.30
   3  -4  -2  168.38    5.30
  -3  -4   2  161.38    5.40
   3  -4  -2  161.88    5.30
  -3  -4   2  169.38    5.30
  -3   4   2  175.88    5.40
   3   4  -2  165.58    5.60
   3   4  -2  172.18    5.30
   3   4  -2  182.58    5.50
  -3   4   2  172.58    6.50
  -2  -4   2  767.52   56.79
   2  -4  -2  851.21   58.69
  -2  -4   2  700.53   27.90
   2   4  -2  871.41   30.70
  -2   4   2  800.02   29.70
  -2   4   2  841.52   29.60
   2   4  -2  792.52   51.99
   1  -4  -2  360.96   10.40
  -1  -4   2  329.37   10.40
  -1  -4   2  332.37   10.30
  -1  -4   2  321.97   10.30
   1  -4  -2  314.77   10.30
   1   4  -2  352.66   10.20
  -1   4   2  352.76   10.30
   1   4  -2  337.87   10.50
   1   4  -2  363.06   10.30
  -1   4   2  361.96   10.30
   0  -4  -2  353.96   10.30
   0  -4   2  325.47   10.20
   0  -4   2  331.67   10.50
   0  -4   2  327.67   10.20
   0  -4  -2  328.77   10.30
   0  -4  -2  341.07   10.20
   0   4  -2  344.37   10.20
   0   4  -2  342.97   10.10
   0   4   2  354.86   10.20
   0   4   2  367.46   10.40
   1  -4   2 1043.70   34.90
  -1  -4  -2 1069.39   63.59
   1  -4   2  914.91   61.49
  -1  -4  -2 1070.19   38.00
  -1   4  -2 1083.49   58.69
   1   4   2  936.21   66.59
   1   4   2 1065.39   36.00
   2  -4   2  439.16   13.30
  -2  -4  -2  450.25   13.60
  -2  -4  -2  447.36   13.50
   2  -4   2  472.35   14.60
   2  -4   2  460.85   13.40
   2   4   2  440.36   13.70
  -2   4  -2  448.36   13.50
   3  -4   2   30.70    1.40
   3  -4   2   30.70    1.10
   3  -4   2   29.90    2.10
  -3  -4  -2   28.60    1.40
  -3  -4  -2   28.90    1.40
  -3   4  -2   30.90    1.40
   3   4   2   28.80    1.20
   3   4   2   30.40    1.50
  -4  -4  -2  295.97    9.50
   4  -4   2  308.77    9.20
  -4  -4  -2  298.47    9.50
   4  -4   2  295.57    9.00
   4   4   2  308.37    9.60
  -4   4  -2  304.17    9.40
   4   4   2  299.87    9.20
   4   4   2  280.77   10.00
  -4   4  -2  299.17    8.90
   4   4   2  304.17    9.10
   5  -4   2  966.90   28.80
  -5  -4  -2 1045.30   29.30
  -5  -4  -2  985.90   29.30
  -5  -4  -2  980.90   28.80
   5   4   2  946.21   28.80
   5   4   2  943.91   30.00
   5   4   2  988.10   29.30
  -5   4  -2  978.60   29.10
  -6  -4  -2   53.69    2.60
  -6  -4  -2   50.39    2.50
   6  -4   2   50.49    2.00
   6   4   2   52.49    2.60
   6   4   2   54.69    2.20
  -6   4  -2   49.99    2.00
  -6   4  -2   51.39    2.40
  -8  -5   2    4.80    0.70
  -8  -5   2    4.90    0.50
   8  -5  -2    3.40    0.60
  -8   5   2    4.20    0.50
  -8   5   2    4.10    1.20
   8   5  -2    3.20    0.60
  -7  -5   2   40.10    1.80
   7  -5  -2   44.80    2.00
   7  -5  -2   38.00    1.90
  -7  -5   2   41.60    1.70
  -7  -5   2   39.90    2.10
   7  -5  -2   41.40    1.60
   7   5  -2   41.80    1.80
   7   5  -2   39.90    1.90
   7   5  -2   44.20    2.30
  -7   5   2   43.20    3.10
   6  -5  -2  175.68    5.80
  -6  -5   2  175.38    5.60
   6  -5  -2  181.28    5.80
  -6  -5   2  173.78    5.50
   6  -5  -2  178.18    5.40
  -6  -5   2  171.98    6.00
   6   5  -2  172.78    5.80
  -6   5   2  182.18    5.90
   6   5  -2  171.68    5.60
  -6   5   2  174.38    5.40
  -5  -5   2  657.03   19.70
  -5  -5   2  621.24   19.40
  -5  -5   2  650.63   19.30
   5  -5  -2  650.83   19.40
   5   5  -2  669.03   19.60
  -5   5   2  658.73   19.60
  -5   5   2  642.04   21.20
   5   5  -2  673.73   19.80
   5   5  -2  680.13   20.00
  -4  -5   2  308.97    9.40
  -4  -5   2  310.27    9.60
   4  -5  -2  315.07    9.40
   4  -5  -2  288.67    9.30
   4  -5  -2  312.57    9.50
  -4  -5   2  305.27    9.70
  -4  -5   2  349.47    9.60
  -4   5   2  310.57   11.00
   4   5  -2  318.27    9.70
  -4   5   2  319.17    9.60
   4   5  -2  313.97    9.80
  -3  -5   2  437.56   13.10
   3  -5  -2  443.46   13.00
   3  -5  -2  423.36   12.90
  -3  -5   2  449.26   13.00
  -3  -5   2  431.76   13.00
  -3  -5   2  442.86   13.20
   3   5  -2  437.26   13.20
   3   5  -2  456.35   13.40
  -3   5   2  437.46   13.10
  -3   5   2  415.06   14.40
  -2  -5   2 1066.09   36.70
   2  -5  -2 1231.58   70.79
  -2  -5   2 1176.88   72.29
   2  -5  -2 1092.69   65.49
  -2   5   2  962.00   37.80
   2   5  -2 1045.20   38.70
  -2   5   2 1119.29   38.10
   2   5  -2 1274.67   64.49
  -1  -5   2  405.56   12.30
  -1  -5   2  402.96   12.10
  -1  -5   2  387.16   12.10
   1  -5  -2  418.36   12.10
   1  -5  -2  397.96   12.10
   1   5  -2  405.96   12.30
  -1   5   2  395.96   12.00
   1   5  -2  427.76   12.00
  -1   5   2  393.66   12.00
   0  -5  -2   38.90    1.50
   0  -5   2   40.90    1.80
   0  -5   2   40.90    1.50
   0  -5  -2   41.40    1.60
   0  -5  -2   39.20    1.60
   0  -5   2   41.10    2.00
   0  -5   2   42.90    1.60
   0   5  -2   39.10    1.30
   0   5  -2   42.00    1.50
   0   5  -2   43.40    1.80
   0   5   2   38.80    1.60
   0   5   2   42.10    1.40
   0   5   2   41.70    1.50
   0   5   2   42.50    1.30
   1  -5   2   87.29    3.80
   1  -5   2   87.29    2.90
   1  -5   2   84.59    3.30
  -1  -5  -2   94.29    3.00
   1  -5   2   94.39    2.90
  -1  -5  -2   90.29    3.10
   1   5   2   91.29    3.00
   1   5   2   93.09    3.20
   1   5   2   85.79    2.90
  -1   5  -2   95.29    3.00
   2  -5   2  126.39    3.90
   2  -5   2  129.99    4.00
  -2  -5  -2  122.39    4.10
   2  -5   2  111.19    6.30
  -2  -5  -2  123.09    4.20
   2   5   2  128.89    4.00
  -2   5  -2  127.79    4.10
   2   5   2  127.49    4.00
   2   5   2  131.09    4.30
  -3  -5  -2   31.90    1.30
   3  -5   2   32.80    1.20
  -3  -5  -2   31.20    1.50
   3  -5   2   33.50    1.50
  -3  -5  -2   32.50    1.50
  -3   5  -2   32.10    1.40
   3   5   2   32.90    1.40
  -3   5  -2   33.60    1.20
   3   5   2   31.60    1.30
   3   5   2   33.30    1.60
  -4  -5  -2   20.90    1.00
   4  -5   2   22.40    0.90
  -4  -5  -2   21.60    1.30
  -4  -5  -2   21.60    1.30
   4  -5   2   21.40    1.10
   4   5   2   23.40    1.10
  -4   5  -2   23.10    0.90
  -4   5  -2   22.70    1.20
   4   5   2   23.00    1.10
   4   5   2   21.50    1.30
   4   5   2   23.00    1.10
   4   5   2   21.20    1.50
  -5  -5  -2    8.30    0.90
  -5  -5  -2    9.40    0.90
  -5  -5  -2   10.00    0.90
   5  -5   2    8.30    0.70
  -5   5  -2    7.90    0.80
  -5   5  -2    8.90    0.60
   5   5   2    8.40    0.70
   5   5   2   10.10    0.90
  -6  -5  -2   60.89    3.00
  -6  -5  -2   68.49    3.00
   6  -5   2   64.69    2.40
   6   5   2   67.69    3.10
  -6   5  -2   73.39    4.00
   6   5   2   65.99    3.90
   6   5   2   64.79    2.60
  -6   5  -2   66.49    2.40
  -8  -6   2    1.00    0.40
  -8  -6   2    1.10    0.40
   8  -6  -2    0.90    0.30
  -8   6   2    0.80    0.30
  -8   6   2    1.50    0.80
   8   6  -2    0.80    0.40
   7  -6  -2   10.80    0.90
   7  -6  -2   10.30    0.90
  -7  -6   2   10.40    0.80
  -7  -6   2    9.90    1.00
  -7  -6   2   10.80    0.80
   7  -6  -2   11.50    0.70
   7   6  -2    9.10    1.00
  -7   6   2   10.50    1.60
   7   6  -2    9.60    0.90
  -7   6   2   11.00    0.60
   7   6  -2    9.60    1.00
  -6  -6   2   18.10    1.20
  -6  -6   2   16.50    0.90
   6  -6  -2   16.40    1.00
   6  -6  -2   15.90    1.00
   6  -6  -2   17.80    0.80
  -6  -6   2   17.70    0.90
   6   6  -2   17.70    0.90
  -6   6   2   14.20    1.70
  -6   6   2   18.10    0.80
  -6   6   2   16.60    1.10
   6   6  -2   16.90    1.10
   5  -6  -2   48.30    1.70
   5  -6  -2   51.29    2.00
  -5  -6   2   50.09    1.90
  -5  -6   2   51.19    2.00
  -5  -6   2   50.29    2.10
   5   6  -2   52.79    2.20
  -5   6   2   54.49    3.30
  -5   6   2   49.99    2.10
   5   6  -2   49.10    2.30
   5   6  -2   48.20    2.10
   5   6  -2   49.50    1.90
   4  -6  -2  250.77    7.80
   4  -6  -2  258.37    7.70
   4  -6  -2  262.87    7.90
  -4  -6   2  259.07    8.10
  -4  -6   2  260.77    7.90
  -4  -6   2  251.97    8.00
   4   6  -2  262.77    7.80
  -4   6   2  267.07    8.10
   4   6  -2  265.47    8.20
  -4   6   2  234.08    9.30
   4   6  -2  269.47    8.40
   4   6  -2  261.37    8.60
   3  -6  -2    2.00    0.30
   3  -6  -2    2.90    0.20
   3  -6  -2    2.40    0.20
   3  -6  -2    2.20    0.30
  -3  -6   2    2.60    0.40
  -3  -6   2    2.30    0.30
  -3  -6   2    3.40    0.50
  -3  -6   2    2.40    0.30
  -3   6   2    2.60    0.30
   3   6  -2    2.00    0.40
   3   6  -2    2.20    0.30
   3   6  -2    2.20    0.40
  -3   6   2    2.80    0.70
   2  -6  -2    4.20    0.40
  -2  -6   2    4.40    0.50
   2  -6  -2    4.90    0.30
  -2  -6   2    5.10    0.40
  -2  -6   2    4.30    0.40
   2  -6  -2    4.20    0.40
  -2  -6   2    4.80    0.40
  -2   6   2    4.80    0.30
   2   6  -2    4.20    0.30
   2   6  -2    4.60    0.50
   2   6  -2    4.60    0.40
  -2   6   2    4.60    0.40
  -1  -6   2   45.70    1.80
   1  -6  -2   46.10    1.90
  -1  -6   2   49.40    1.80
   1  -6  -2   48.70    1.90
  -1  -6   2   50.09    2.20
   1  -6  -2   46.10    1.70
   1   6  -2   54.49    2.10
  -1   6   2   50.79    1.80
   1   6  -2   52.39    1.80
  -1   6   2   50.69    1.70
  -1   6   2   50.19    1.80
   1   6  -2   51.29    1.70
   0  -6  -2  109.09    3.50
   0  -6   2   96.79    3.30
   0  -6   2   94.19    3.70
   0  -6   2  107.09    3.40
   0  -6   2  104.59    4.00
   0  -6  -2   98.29    3.50
   0  -6  -2  107.69    3.50
   0   6  -2  101.49    3.70
   0   6   2  104.19    3.10
   0   6   2  105.79    3.30
   0   6  -2  106.09    3.30
   0   6   2  102.59    3.30
   0   6   2   99.89    3.50
  -1  -6  -2 2084.89   97.09
   1  -6   2 1729.83   92.19
  -1  -6  -2 2094.69   65.89
   1  -6   2 2021.70   60.89
  -1   6  -2 1928.31   84.09
   1   6   2 1835.32   61.99
   1   6   2 1903.11  106.59
  -2  -6  -2  480.15   14.60
   2  -6   2  462.35   15.00
  -2  -6  -2  478.05   14.70
   2  -6   2  483.95   14.30
   2  -6   2  480.45   15.80
   2  -6   2  525.15   14.50
  -2   6  -2  484.75   14.50
   2   6   2  514.75   14.90
   2   6   2  489.95   14.40
  -3  -6  -2   13.90    0.90
  -3  -6  -2   13.40    0.90
   3   6   2   13.30    0.70
   3   6   2   13.60    0.70
   3   6   2   13.70    0.80
   3   6   2   13.00    0.90
  -3   6  -2   14.20    0.80
  -3   6  -2   14.80    0.60
  -4  -6  -2  986.90   29.90
  -4  -6  -2 1014.80   29.80
   4  -6   2  990.90   30.00
  -4  -6  -2  982.80   29.40
   4   6   2 1083.29   29.60
  -4   6  -2  962.30   29.60
   4   6   2 1012.30   30.00
  -4   6  -2 1003.00   29.20
   4   6   2 1008.50   30.30
   5  -6   2   56.79    2.20
  -5  -6  -2   50.39    2.30
  -5  -6  -2   57.39    3.00
  -5  -6  -2   56.49    2.70
   5   6   2   55.09    2.30
  -5   6  -2   57.19    2.00
   5   6   2   52.49    2.80
  -5   6  -2   64.79    2.50
   5   6   2   56.49    2.60
  -6  -6  -2   13.90    1.20
   6  -6   2   13.70    0.80
  -6  -6  -2   13.50    1.20
   6   6   2   12.30    0.90
   6   6   2   10.60    1.30
  -6   6  -2   14.30    1.10
   6   6   2   11.90    1.30
  -6   6  -2   13.30    0.80
  -8  -7   2   30.30    1.60
  -8  -7   2   28.90    1.50
   8  -7  -2   26.10    1.60
   8   7  -2   29.50    1.70
  -8   7   2   30.80    2.90
  -8   7   2   28.40    1.40
   7  -7  -2   98.19    3.70
  -7  -7   2   94.29    3.50
  -7  -7   2  102.29    3.50
   7  -7  -2   91.99    3.90
  -7  -7   2   92.89    3.90
   7   7  -2  101.59    3.80
  -7   7   2  102.39    3.30
  -7   7   2  101.89    5.40
   6  -7  -2  106.29    3.30
   6  -7  -2   98.79    3.60
  -6  -7   2  102.69    3.50
  -6  -7   2  103.39    3.90
   6  -7  -2   97.29    3.60
  -6  -7   2  105.79    3.60
  -6   7   2  103.59    5.30
   6   7  -2  109.29    3.90
  -6   7   2  100.59    3.80
  -6   7   2  108.19    3.30
   6   7  -2  104.89    3.60
   5  -7  -2  210.08    6.30
  -5  -7   2  194.48    6.60
  -5  -7   2  213.08    6.80
   5  -7  -2  207.18    6.60
  -5  -7   2  206.88    6.50
  -5  -7   2  207.58    6.50
   5   7  -2  209.48    7.10
   5   7  -2  213.28    6.50
   5   7  -2  209.98    6.80
  -5   7   2  212.18    6.70
   5   7  -2  209.08    6.90
   4  -7  -2  166.18    5.00
  -4  -7   2  170.38    5.20
   4  -7  -2  158.38    5.20
  -4  -7   2  164.08    5.40
  -4  -7   2  153.48    5.30
   4  -7  -2  156.98    5.00
   4   7  -2  162.78    5.10
   4   7  -2  163.58    5.50
   4   7  -2  170.18    5.70
   4   7  -2  165.18    5.50
  -4   7   2  160.08    6.70
  -4   7   2  169.78    5.30
  -3  -7   2   32.90    1.20
   3  -7  -2   30.30    1.10
  -3  -7   2   31.70    1.30
   3  -7  -2   32.00    1.00
   3  -7  -2   27.30    1.20
  -3  -7   2   29.30    1.40
   3  -7  -2   31.10    1.30
  -3  -7   2   29.80    1.40
   3   7  -2   30.00    1.30
  -3   7   2   32.20    2.20
   3   7  -2   33.40    1.60
   3   7  -2   33.20    1.50
  -3   7   2   30.30    1.30
   2  -7  -2  706.83   19.70
  -2  -7   2  605.44   19.80
  -2  -7   2  615.84   19.60
   2   7  -2  683.03   20.10
   2   7  -2  709.53   19.80
  -2   7   2  678.83   19.60
  -1  -7   2  227.28    7.20
   1  -7  -2  252.27    7.30
   1  -7  -2  225.48    7.00
   1  -7  -2  229.48    7.30
  -1  -7   2  248.38    7.80
  -1  -7   2  212.98    7.50
  -1  -7   2  230.88    7.20
   1   7  -2  254.07    7.10
  -1   7   2  235.48    7.10
  -1   7   2  236.78    7.10
   1   7  -2  223.28    7.50
  -1   7   2  236.58    7.10
   1   7  -2  234.98    7.00
  -1   7   2  244.88    8.50
   0  -7  -2  590.54   17.20
   0  -7   2  624.34   17.10
   0  -7  -2  567.04   17.10
   0  -7   2  532.85   17.40
   0  -7   2  567.94   17.00
   0   7   2  591.64   16.80
   0   7   2  557.14   17.20
   0   7  -2  590.74   17.50
   0   7  -2  571.94   16.90
   1  -7   2  261.87    8.90
  -1  -7  -2  250.77    8.00
   1  -7   2  265.17    7.80
   1  -7   2  257.37    7.70
  -1  -7  -2  252.27    7.80
   1  -7   2  255.77    8.30
   1   7   2  254.07    7.80
   1   7   2  252.07    7.80
   1   7   2  262.07    7.70
   1   7   2  260.17    8.10
   2  -7   2   11.10    0.50
   2  -7   2   11.80    1.00
  -2  -7  -2   11.30    0.80
   2  -7   2   11.70    0.60
   2  -7   2   12.80    1.30
  -2  -7  -2   10.50    0.70
   2   7   2   12.00    0.60
   2   7   2   11.70    0.80
   2   7   2   11.30    0.70
   2   7   2   11.60    0.60
  -3  -7  -2  161.98    5.60
   3  -7   2  169.48    5.00
  -3  -7  -2  161.98    5.50
  -3  -7  -2  164.48    5.20
   3   7   2  166.68    5.30
  -3   7  -2  164.48    5.30
  -3   7  -2  169.48    5.00
   3   7   2  169.18    5.30
   3   7   2  169.48    5.70
   3   7   2  163.28    5.20
  -4  -7  -2  127.79    4.70
   4  -7   2  141.29    4.80
  -4  -7  -2  122.89    4.50
  -4  -7  -2  134.09    4.30
   4   7   2  126.69    4.40
  -4   7  -2  124.59    4.40
   4   7   2  133.99    4.90
   4   7   2  132.39    4.80
   4   7   2  128.89    4.40
  -4   7  -2  129.09    4.00
   4   7   2  134.59    4.30
   5  -7   2  176.58    5.80
  -5  -7  -2  188.98    6.40
  -5  -7  -2  175.38    5.80
  -5  -7  -2  181.58    6.20
   5   7   2  175.98    6.50
  -5   7  -2  179.28    6.00
   5   7   2  182.48    6.40
  -5   7  -2  189.98    5.60
   5   7   2  163.08    6.30
  -6  -7  -2    0.40    0.30
   6  -7   2    0.30    0.20
  -6  -7  -2    0.60    0.40
  -6   7  -2    0.20    0.30
   6   7   2    0.10    0.50
  -6   7  -2    0.10    0.20
   6   7   2    0.90    0.40
  -7  -8   2    0.10    0.20
   7  -8  -2    0.20    0.20
  -7  -8   2    0.10    0.30
  -7  -8   2    0.40    0.20
  -7   8   2    0.50    0.20
  -7   8   2    0.10    0.50
   7   8  -2   -0.40    0.20
  -6  -8   2   23.70    1.20
   6  -8  -2   23.50    1.20
  -6  -8   2   24.90    1.50
   6  -8  -2   24.00    1.00
  -6  -8   2   23.90    1.20
   6  -8  -2   23.70    1.20
  -6   8   2   24.00    1.30
   6   8  -2   25.30    1.20
  -6   8   2   25.10    2.40
   6   8  -2   23.40    1.40
  -6   8   2   23.50    1.00
  -5  -8   2  355.36   10.60
  -5  -8   2  343.57   10.60
  -5  -8   2  339.37   10.90
  -5  -8   2  341.47   10.70
   5  -8  -2  345.67   10.30
   5  -8  -2  347.37   10.60
   5   8  -2  363.76   11.30
   5   8  -2  350.16   10.60
   5   8  -2  342.77   11.10
  -5   8   2  372.26   12.90
   5   8  -2  351.16   11.00
  -5   8   2  348.87   10.30
  -5   8   2  349.87   10.70
  -4  -8   2  280.67    8.70
   4  -8  -2  278.17    8.30
  -4  -8   2  282.37    8.60
   4  -8  -2  265.87    8.50
  -4  -8   2  277.67    8.70
   4   8  -2  277.87    8.90
   4   8  -2  276.07    8.40
  -4   8   2  286.07    8.50
   4   8  -2  281.67    9.10
   4   8  -2  282.77    8.90
  -4   8   2  268.47   10.30
  -3  -8   2    9.10    0.60
  -3  -8   2    7.80    0.70
   3  -8  -2    8.00    0.40
  -3  -8   2    7.10    0.60
   3  -8  -2    7.70    0.50
   3  -8  -2    8.10    0.50
   3   8  -2    7.70    0.70
   3   8  -2    7.30    0.70
   3   8  -2    8.60    0.60
  -3   8   2    6.20    1.00
  -3   8   2    7.70    0.50
  -2  -8   2   30.20    1.50
   2  -8  -2   32.40    1.30
  -2  -8   2   33.70    1.40
  -2  -8   2   27.60    1.30
   2  -8  -2   30.70    1.30
   2  -8  -2   32.40    1.10
   2  -8  -2   27.80    1.00
  -2  -8   2   31.40    1.40
  -2  -8   2   32.10    1.50
   2  -8  -2   31.90    1.10
  -2   8   2   36.10    2.30
  -2   8   2   32.70    1.20
  -2   8   2   30.90    1.20
   2   8  -2   33.90    1.40
   2   8  -2   32.10    1.60
   2   8  -2   30.40    1.20
   1  -8  -2 1204.08   69.29
  -1  -8   2 1403.56   82.09
   1  -8  -2 1418.06   48.70
  -1  -8   2 1559.04   44.80
  -1   8   2 1384.46   45.40
   1   8  -2 1307.47   47.40
  -1   8   2 1391.86   84.09
   0  -8   2  144.49    5.30
   0  -8   2  138.69    4.50
   0  -8  -2  135.49    4.40
   0  -8   2  137.29    4.90
   0  -8  -2  136.79    4.60
   0  -8  -2  133.89    4.60
   0  -8   2  141.99    4.50
   0   8   2  146.49    4.40
   0   8   2  140.89    4.40
   0   8   2  152.28    4.30
   0   8   2  134.49    4.60
   0   8  -2  140.69    4.90
  -1  -8  -2  107.69    3.60
   1  -8   2  109.69    5.00
   1  -8   2  109.09    4.00
  -1  -8  -2  105.09    3.70
   1  -8   2  113.89    3.50
   1  -8   2  108.99    3.40
  -1   8  -2  107.19    3.30
   1   8   2  110.49    3.80
   1   8   2  102.19    3.40
   1   8   2  104.59    3.50
   1   8   2  110.29    3.50
   2  -8   2   54.59    2.60
  -2  -8  -2   56.89    2.40
   2  -8   2   61.89    1.90
  -2  -8  -2   57.89    2.20
   2  -8   2   61.69    2.10
   2   8   2   60.59    2.20
  -2   8  -2   59.99    2.00
   2   8   2   60.19    2.10
   2   8   2   58.69    2.40
   2   8   2   61.79    2.20
  -3  -8  -2   87.09    3.10
  -3  -8  -2   80.09    3.20
   3  -8   2   84.79    2.80
   3  -8   2   81.59    2.60
   3  -8   2   83.49    3.50
  -3  -8  -2   80.49    2.80
   3   8   2   80.09    3.00
   3   8   2   92.19    3.20
   3   8   2   86.69    2.90
   3   8   2   86.39    3.30
  -3   8  -2   82.89    2.60
  -3   8  -2   77.29    2.80
  -4  -8  -2  163.28    5.60
  -4  -8  -2  162.08    5.70
   4  -8   2  167.88    5.60
  -4  -8  -2  162.28    5.30
  -4   8  -2  165.88    5.00
   4   8   2  162.28    5.50
   4   8   2  176.48    5.90
   4   8   2  166.28    5.80
   4   8   2  166.48    5.50
  -5  -8  -2  184.28    6.20
  -5  -8  -2  162.08    5.90
   5  -8   2  179.28    5.70
  -5  -8  -2  170.38    5.60
  -5   8  -2  171.28    5.70
   5   8   2  153.58    6.00
   5   8   2  171.88    5.80
  -5   8  -2  177.58    5.30
   5   8   2  173.58    6.20
  -6  -8  -2  170.88    5.90
   6  -8   2  158.98    5.10
  -6  -8  -2  156.98    5.90
  -6   8  -2  155.48    5.10
   6   8   2  154.78    6.00
  -6   8  -2  154.28    5.50
   6   8   2  149.59    5.80
   7  -9  -2   76.19    3.10
  -7  -9   2   80.59    3.10
   7  -9  -2   87.59    3.50
  -7  -9   2   81.79    3.10
  -7   9   2   84.59    2.80
   7   9  -2   82.69    3.50
  -7   9   2   81.19    5.00
  -6  -9   2    4.30    0.50
   6  -9  -2    4.60    0.30
  -6  -9   2    4.00    0.50
   6  -9  -2    3.30    0.50
   6  -9  -2    4.10    0.50
  -6  -9   2    2.80    0.50
  -6   9   2    4.80    0.60
   6   9  -2    4.40    0.80
   6   9  -2    3.70    0.60
  -6   9   2    3.30    1.00
   5  -9  -2  480.35   14.20
  -5  -9   2  477.95   14.30
   5  -9  -2  459.75   13.80
  -5  -9   2  463.45   14.50
  -5  -9   2  470.55   14.10
  -5  -9   2  464.15   14.20
   5  -9  -2  505.45   14.30
   5   9  -2  471.85   14.60
  -5   9   2  462.15   16.50
  -5   9   2  476.35   14.10
  -5   9   2  459.75   13.80
   5   9  -2  470.25   14.90
   5   9  -2  464.15   14.10
   5   9  -2  467.85   14.60
  -4  -9   2   84.79    3.00
   4  -9  -2   88.09    2.60
   4  -9  -2   82.39    2.90
   4  -9  -2   87.99    2.70
  -4  -9   2   88.29    3.20
  -4  -9   2   85.69    3.10
   4   9  -2   84.59    3.30
  -4   9   2   85.29    2.90
   4   9  -2   83.39    3.30
   4   9  -2   81.69    2.90
  -4   9   2   89.39    4.60
   4   9  -2   85.99    3.50
  -3  -9   2   71.99    2.70
   3  -9  -2   73.79    2.40
   3  -9  -2   75.39    2.30
  -3  -9   2   72.79    2.80
   3  -9  -2   75.59    2.60
  -3  -9   2   72.89    2.60
  -3   9   2   71.49    2.40
  -3   9   2   72.59    3.90
   3   9  -2   68.59    3.00
   3   9  -2   72.79    2.80
  -2  -9   2  288.87    9.40
   2  -9  -2  308.77    9.20
  -2  -9   2  296.47    9.10
  -2  -9   2  312.87    9.50
  -2  -9   2  303.87    9.20
   2  -9  -2  312.07    9.10
   2  -9  -2  297.97    8.90
   2  -9  -2  295.07    8.80
  -2  -9   2  285.57    9.20
  -2   9   2  295.07    8.90
   2   9  -2  319.57    9.20
   2   9  -2  292.77    8.90
  -2   9   2  285.47   10.50
   2   9  -2  296.77    9.60
  -2   9   2  301.07    9.00
  -1  -9   2    0.20    0.10
   1  -9  -2    0.60    0.20
   1  -9  -2    0.30    0.10
  -1  -9   2   -0.20    0.10
  -1  -9   2    0.20    0.10
  -1  -9   2    0.30    0.20
   1   9  -2    0.10    0.10
   1   9  -2    0.20    0.10
  -1   9   2    0.30    0.10
  -1   9   2    0.20    0.10
   1   9  -2    1.10    0.30
  -1   9   2    0.40    0.30
   0  -9  -2   94.59    3.30
   0  -9   2   88.89    3.10
   0  -9   2   83.89    3.40
   0  -9  -2   91.49    3.00
   0  -9   2   90.39    3.30
   0  -9  -2   94.79    3.20
   0  -9   2   89.69    3.90
   0  -9   2   95.59    3.10
   0   9   2   85.69    3.10
   0   9  -2   92.59    3.50
   0   9   2   96.39    3.00
   0   9   2   91.89    3.10
  -1  -9  -2    4.40    0.50
  -1  -9  -2    4.20    0.40
   1  -9   2    4.90    0.40
   1  -9   2    4.30    0.30
   1  -9   2    5.10    0.80
   1  -9   2    4.10    0.60
   1   9   2    4.40    0.30
   1   9   2    3.80    0.50
   1   9   2    4.10    0.40
   1   9   2    4.40    0.40
  -2  -9  -2  109.19    3.90
   2  -9   2  111.89    3.50
   2  -9   2  108.59    3.20
  -2  -9  -2  104.79    3.70
   2  -9   2  101.29    4.10
   2   9   2  108.19    3.90
   2   9   2  107.49    3.60
   2   9   2  108.59    3.70
   2   9   2  107.89    3.50
  -3  -9  -2   25.00    1.30
  -3  -9  -2   24.40    1.10
  -3  -9  -2   26.30    1.40
   3  -9   2   25.70    1.70
   3  -9   2   26.80    1.10
   3   9   2   22.70    1.40
  -3   9  -2   24.90    0.80
  -3   9  -2   25.40    1.00
   3   9   2   23.70    1.20
   3   9   2   24.70    1.10
  -4  -9  -2   16.30    0.90
   4  -9   2   18.90    1.20
  -4  -9  -2   18.50    1.20
  -4  -9  -2   18.30    1.20
   4   9   2   16.90    1.10
  -4   9  -2   18.00    0.70
  -4   9  -2   18.70    0.90
   4   9   2   18.90    1.10
   4   9   2   17.80    1.20
  -5  -9  -2    8.70    0.90
   5  -9   2    9.10    0.80
  -5  -9  -2    9.20    0.70
  -5  -9  -2    9.50    0.90
   5   9   2    9.00    0.80
  -5   9  -2    9.10    0.50
   5   9   2   10.10    1.00
  -5   9  -2    9.20    0.70
   6  -9   2   21.10    1.10
   6  -9   2   22.60    1.40
  -6  -9  -2   22.90    1.60
  -6  -9  -2   23.00    1.70
  -6   9  -2   23.70    1.20
   6   9   2   22.30    1.70
   6   9   2   21.60    1.40
   7 -10  -2   38.10    1.80
   7 -10  -2   37.20    1.80
  -7 -10   2   39.30    1.80
  -7 -10   2   40.00    1.80
  -7  10   2   32.60    1.70
  -7  10   2   39.00    1.50
  -7  10   2   40.40    3.40
   7  10  -2   34.70    2.10
  -6 -10   2    0.00    0.10
  -6 -10   2    0.00    0.20
   6 -10  -2    0.10    0.10
  -6 -10   2    0.00    0.30
   6 -10  -2   -0.30    0.10
   6  10  -2   -0.40    0.20
  -6  10   2   -0.30    0.20
  -6  10   2    0.40    0.60
   6  10  -2   -0.30    0.20
  -5 -10   2   59.29    2.20
  -5 -10   2   60.89    2.40
  -5 -10   2   58.59    2.30
   5 -10  -2   56.89    2.10
   5 -10  -2   58.09    1.90
  -5 -10   2   61.59    2.50
   5 -10  -2   57.99    2.20
   5  10  -2   58.89    2.60
   5  10  -2   59.59    2.70
   5  10  -2   56.09    2.20
  -5  10   2   58.89    3.90
  -4 -10   2   61.09    2.50
  -4 -10   2   61.19    2.20
   4 -10  -2   63.39    2.00
   4 -10  -2   64.99    2.30
  -4 -10   2   63.49    2.40
   4 -10  -2   63.29    2.00
  -4 -10   2   63.49    2.50
   4  10  -2   61.49    2.90
  -4  10   2   66.59    4.00
  -4  10   2   65.29    2.10
   4  10  -2   62.19    2.20
   4  10  -2   61.19    2.70
   4  10  -2   62.39    2.60
   3 -10  -2   16.50    0.70
   3 -10  -2   15.50    0.80
   3 -10  -2   15.60    0.80
   3 -10  -2   15.30    0.70
  -3 -10   2   17.10    1.00
  -3 -10   2   15.00    1.00
  -3  10   2   16.20    0.70
   3  10  -2   15.90    1.00
  -3  10   2   13.70    1.60
   3  10  -2   15.50    1.20
  -2 -10   2   45.60    1.80
   2 -10  -2   49.00    1.70
  -2 -10   2   48.90    2.10
   2 -10  -2   49.10    1.90
   2 -10  -2   47.60    1.80
  -2 -10   2   52.49    2.00
  -2 -10   2   43.00    2.10
   2 -10  -2   48.30    1.60
   2  10  -2   48.00    2.40
   2  10  -2   48.10    1.70
  -2  10   2   51.09    1.60
   2  10  -2   50.99    1.90
  -2  10   2   50.59    3.00
  -2  10   2   50.89    1.90
   1 -10  -2  510.85   15.70
  -1 -10   2  544.65   16.70
  -1 -10   2  521.35   16.10
   1 -10  -2  511.85   15.90
  -1 -10   2  523.15   16.10
  -1 -10   2  520.35   16.30
   1 -10  -2  556.44   16.00
  -1 -10   2  526.75   15.80
  -1  10   2  540.65   15.60
   1  10  -2  507.45   15.50
   1  10  -2  542.35   16.40
  -1  10   2  591.94   17.60
  -1  10   2  533.85   15.90
   0 -10  -2   12.30    0.80
   0 -10   2   12.00    0.70
   0 -10  -2   11.80    0.70
   0 -10   2   11.50    0.80
   0 -10   2   11.90    0.70
   0 -10   2   12.00    1.00
   0 -10  -2   13.60    0.80
   0 -10   2   14.20    1.30
   0  10  -2   12.40    0.90
   0  10   2   11.40    0.60
   0  10  -2   11.60    0.50
   0  10   2   11.90    0.70
   1 -10   2    1.20    0.50
   1 -10   2    1.10    0.30
  -1 -10  -2    2.10    0.30
   1 -10   2    1.90    0.40
   1 -10   2    1.50    0.20
   1 -10   2    1.70    0.20
  -1 -10  -2    2.00    0.40
   1  10   2    1.80    0.30
   1  10   2    1.70    0.40
   1  10   2    2.00    0.30
   1  10   2    1.70    0.30
   1  10   2    2.30    0.70
   2 -10   2    0.00    0.10
  -2 -10  -2    0.10    0.10
  -2 -10  -2    0.10    0.10
  -2 -10  -2    0.20    0.20
   2 -10   2   -0.10    0.10
   2  10   2    0.20    0.20
   2  10   2    0.10    0.10
   2  10   2    0.10    0.10
   2  10   2    0.10    0.20
  -3 -10  -2    1.30    0.30
   3 -10   2    1.10    0.20
   3 -10   2    1.10    0.40
  -3 -10  -2    1.30    0.30
  -3 -10  -2    0.80    0.30
   3  10   2    0.80    0.30
   3  10   2    1.00    0.20
   4 -10   2   18.50    1.50
  -4 -10  -2   20.00    1.00
   4 -10   2   18.40    1.00
  -4 -10  -2   19.00    1.20
  -4 -10  -2   19.60    1.30
   4  10   2   19.30    1.40
   4  10   2   16.90    1.10
   4  10   2   17.20    1.10
  -5 -10  -2   23.10    1.20
  -5 -10  -2   25.40    1.50
   5 -10   2   24.30    1.30
  -5 -10  -2   21.80    1.50
   5 -10   2   21.00    1.80
   5 -10   2   24.30    1.30
  -5  10  -2   24.70    1.10
   5  10   2   22.60    1.60
  -5  10  -2   25.10    1.00
   5  10   2   22.20    1.80
  -7 -11   2   49.00    2.20
   7 -11  -2   44.30    2.10
  -7 -11   2   50.29    2.10
   7 -11  -2   46.10    2.10
  -7  11   2   45.30    3.80
  -7  11   2   47.80    1.70
  -7  11   2   48.50    1.90
   6 -11  -2    5.50    0.60
  -6 -11   2    6.40    0.60
  -6 -11   2    6.80    0.80
   6 -11  -2    6.50    0.60
  -6 -11   2    6.60    0.60
   6  11  -2    6.50    0.90
   6  11  -2    7.10    0.90
  -6  11   2    6.80    0.40
   6  11  -2    4.20    0.80
  -6  11   2    6.10    1.40
  -6  11   2    6.50    0.50
  -5 -11   2   29.70    1.40
  -5 -11   2   29.90    1.60
  -5 -11   2   30.20    1.40
   5 -11  -2   30.40    1.00
   5 -11  -2   29.00    1.40
   5  11  -2   27.70    1.70
   5  11  -2   31.70    1.80
  -5  11   2   27.80    2.70
  -4 -11   2   40.40    1.90
   4 -11  -2   42.20    1.40
   4 -11  -2   40.90    1.70
  -4 -11   2   43.10    1.70
   4 -11  -2   41.20    1.40
  -4 -11   2   41.10    1.80
  -4 -11   2   41.20    2.10
   4  11  -2   41.90    2.20
   4  11  -2   40.10    1.60
  -4  11   2   45.70    3.20
   4  11  -2   39.70    2.00
  -3 -11   2    3.40    0.30
  -3 -11   2    3.00    0.50
  -3 -11   2    3.40    0.40
   3 -11  -2    3.20    0.40
   3 -11  -2    3.80    0.30
   3 -11  -2    3.40    0.40
   3 -11  -2    3.00    0.30
   3  11  -2    4.30    0.50
  -3  11   2    3.60    0.20
   3  11  -2    3.50    0.60
  -3  11   2    4.30    1.00
   2 -11  -2  334.27    9.70
  -2 -11   2  331.67   10.30
  -2 -11   2  313.67    9.80
  -2 -11   2  309.97   10.00
   2 -11  -2  323.27    9.90
   2 -11  -2  334.17    9.90
  -2 -11   2  325.77   10.00
  -2  11   2  327.77    9.50
   2  11  -2  323.97   10.50
   2  11  -2  343.07    9.90
  -2  11   2  322.47    9.90
   2  11  -2  310.77    9.60
  -1 -11   2   40.60    1.60
  -1 -11   2   34.30    2.10
   1 -11  -2   40.10    1.70
  -1 -11   2   38.00    1.70
   1 -11  -2   39.70    1.60
   1 -11  -2   37.10    1.50
  -1 -11   2   37.80    1.90
  -1  11   2   39.60    1.60
   1  11  -2   41.10    1.30
  -1  11   2   40.90    1.40
   0 -11  -2   12.80    0.90
   0 -11   2   11.80    0.90
   0 -11  -2   12.50    0.80
   0 -11   2   12.30    0.70
   0 -11   2   13.80    0.70
   0 -11  -2   12.80    0.70
   0 -11   2   11.90    1.00
   0  11   2   13.10    0.60
   0  11  -2   12.00    0.50
   0  11   2   14.20    0.70
   0  11   2   14.30    0.60
   0  11  -2   12.70    1.20
   0  11   2   12.00    0.60
   0  11   2   13.10    0.80
   1 -11   2   23.30    1.00
   1 -11   2   22.70    1.50
   1 -11   2   22.50    1.30
  -1 -11  -2   22.40    1.10
  -1 -11  -2   23.00    1.30
   1  11   2   22.10    1.20
   1  11   2   20.00    1.60
   1  11   2   22.30    1.10
   1  11   2   23.10    1.00
   1  11   2   23.30    1.20
  -2 -11  -2   14.00    0.70
   2 -11   2   13.60    1.10
  -2 -11  -2   13.20    1.00
   2 -11   2   14.00    0.70
  -2 -11  -2   13.60    0.90
   2  11   2   12.20    1.10
   2  11   2   11.80    0.80
   2  11   2   14.00    0.90
   2  11   2   12.60    1.00
   2  11   2   14.20    0.70
   3 -11   2    5.90    0.50
  -3 -11  -2    5.70    0.60
  -3 -11  -2    5.40    0.50
  -3 -11  -2    5.60    0.70
   3 -11   2    5.40    0.90
   3  11   2    6.00    0.60
   3  11   2    4.40    0.70
   3  11   2    7.10    0.80
   4 -11   2    1.30    0.30
  -4 -11  -2    2.50    0.50
  -4 -11  -2    1.70    0.30
  -4 -11  -2    1.90    0.50
   4  11   2    1.30    0.40
   4  11   2    1.80    0.40
   4  11   2    2.10    0.50
   5 -11   2    4.60    0.60
  -5 -11  -2    3.40    0.50
  -5 -11  -2    3.10    0.60
  -5 -11  -2    3.20    0.60
   5 -11   2    2.70    0.70
   5 -11   2    3.50    0.50
   5  11   2    2.60    0.70
   5  11   2    3.00    0.60
  -6 -12   2    7.00    0.60
   6 -12  -2    4.80    0.60
   6 -12  -2    6.10    0.60
  -6 -12   2    6.80    0.70
   6  12  -2    6.40    0.90
  -6  12   2    5.50    1.30
  -5 -12   2   39.80    1.70
  -5 -12   2   39.10    1.80
  -5 -12   2   38.50    1.80
   5 -12  -2   40.20    1.70
  -5 -12   2   37.60    1.90
  -5  12   2   39.00    3.20
   5  12  -2   37.60    2.10
   5  12  -2   39.10    2.10
  -4 -12   2    2.20    0.70
  -4 -12   2    1.40    0.30
  -4 -12   2    1.70    0.30
   4 -12  -2    2.60    0.50
   4 -12  -2    2.00    0.30
   4 -12  -2    2.30    0.20
  -4  12   2    2.60    0.90
   4  12  -2    3.20    0.50
   4  12  -2    1.80    0.50
  -3 -12   2    1.80    0.40
  -3 -12   2    1.90    0.40
  -3 -12   2    2.30    0.30
   3 -12  -2    1.80    0.20
   3 -12  -2    2.10    0.30
  -3 -12   2    2.10    0.40
   3 -12  -2    2.40    0.30
   3 -12  -2    1.80    0.20
  -3  12   2    2.00    0.90
   3  12  -2    1.60    0.30
   3  12  -2    1.40    0.40
  -2 -12   2   26.40    1.10
  -2 -12   2   27.00    1.40
   2 -12  -2   27.00    1.30
   2 -12  -2   25.50    1.20
  -2 -12   2   26.30    1.30
  -2 -12   2   24.00    1.60
   2 -12  -2   27.30    1.10
  -2 -12   2   27.60    1.50
   2  12  -2   28.00    1.10
   2  12  -2   24.00    1.60
   2  12  -2   27.20    1.10
  -2  12   2   25.00    2.10
  -2  12   2   27.10    1.30
   2  12  -2   27.20    1.10
  -2  12   2   28.00    0.90
  -1 -12   2   58.89    2.70
   1 -12  -2   62.39    2.30
  -1 -12   2   66.39    2.30
  -1 -12   2   61.79    2.50
   1 -12  -2   64.99    2.40
   1 -12  -2   63.19    2.40
  -1 -12   2   66.99    2.50
   1  12  -2   64.69    2.80
  -1  12   2   64.49    3.50
   1  12  -2   61.19    2.00
  -1  12   2   63.19    2.40
   0 -12  -2  123.59    4.00
   0 -12  -2  116.19    4.20
   0 -12  -2  116.09    4.00
   0 -12   2  117.19    4.50
   0 -12   2  127.19    3.90
   0 -12   2  115.39    3.90
   0 -12   2  129.59    5.20
   0 -12   2  117.69    4.20
   0  12   2  118.59    3.70
   0  12   2  118.99    4.10
   0  12  -2  116.19    4.50
   0  12   2  125.19    3.80
   0  12   2  116.69    3.70
   0  12   2  115.39    3.70
  -1 -12  -2  555.04   16.30
   1 -12   2  593.24   16.40
   1 -12   2  545.15   17.20
   1 -12   2  566.54   16.80
  -1 -12  -2  564.74   16.60
  -1 -12  -2  565.34   16.80
   1  12   2  489.75   17.50
   1  12   2  543.85   16.70
   1  12   2  559.74   16.50
   1  12   2  560.34   16.30
   1  12   2  554.04   16.70
  -2 -12  -2   21.50    1.00
   2 -12   2   22.10    1.30
  -2 -12  -2   22.40    1.20
  -2 -12  -2   21.30    1.30
   2 -12   2   22.10    1.60
   2 -12   2   22.30    1.00
   2  12   2   22.20    1.20
   2  12   2   21.60    1.40
   2  12   2   24.30    1.60
   3 -12   2    0.10    0.20
   3 -12   2    0.10    0.10
  -3 -12  -2    0.10    0.20
  -3 -12  -2    0.40    0.20
  -3 -12  -2    0.10    0.20
   3 -12   2    0.00    0.20
   3  12   2   -0.40    0.20
   3  12   2   -0.30    0.20
   4 -12   2  239.08    8.40
  -4 -12  -2  229.08    7.30
   4 -12   2  218.78    7.10
  -4 -12  -2  218.08    7.60
  -4 -12  -2  235.58    7.90
   4  12   2  235.28    7.70
   4  12   2  230.78    7.90
   5 -12   2    7.00    0.70
   5 -12   2    8.30    0.70
  -5 -12  -2    7.90    0.90
  -5 -12  -2    7.80    1.00
   5 -12   2    5.40    0.90
   5  12   2    6.40    1.00
   5  12   2    8.40    1.00
   6 -13  -2   47.80    2.10
   6 -13  -2   47.00    1.90
  -6 -13   2   48.80    2.50
  -6 -13   2   50.29    2.20
  -6 -13   2   53.79    2.20
   6  13  -2   49.40    2.60
  -6  13   2   49.30    3.90
  -5 -13   2   22.40    1.20
  -5 -13   2   22.90    1.30
   5 -13  -2   21.30    1.20
   5 -13  -2   22.20    1.40
  -5 -13   2   20.30    1.40
  -5 -13   2   21.60    1.30
  -5  13   2   25.40    2.50
   5  13  -2   24.20    1.50
   5  13  -2   21.30    1.70
  -4 -13   2    8.20    0.70
  -4 -13   2    8.20    0.80
   4 -13  -2    9.20    0.70
  -4 -13   2    9.00    0.70
  -4 -13   2    9.40    0.60
   4 -13  -2    7.10    0.60
   4 -13  -2    8.00    0.60
  -4  13   2    6.30    1.40
   4  13  -2    8.10    1.00
   4  13  -2    7.60    0.80
   3 -13  -2   79.49    2.90
  -3 -13   2   84.39    3.20
   3 -13  -2   81.89    2.60
  -3 -13   2   82.39    3.10
   3 -13  -2   80.39    2.70
  -3 -13   2   82.39    2.80
   3 -13  -2   82.79    2.80
   3  13  -2   79.09    3.00
   3  13  -2   81.69    3.60
   3  13  -2   80.99    2.80
  -3  13   2   86.09    4.60
  -2 -13   2    2.30    0.50
   2 -13  -2    2.90    0.40
  -2 -13   2    2.20    0.40
   2 -13  -2    2.60    0.30
   2 -13  -2    3.00    0.40
  -2 -13   2    2.80    0.30
  -2 -13   2    2.60    0.50
  -2 -13   2    3.30    0.60
  -2  13   2    3.10    0.60
  -2  13   2    2.50    0.80
   2  13  -2    2.90    0.60
  -1 -13   2  299.87   10.00
  -1 -13   2  356.26   11.10
  -1 -13   2  312.57    9.40
   1 -13  -2  314.57    9.70
   1 -13  -2  321.47    9.90
   1 -13  -2  313.37    9.80
  -1 -13   2  322.37    9.70
  -1 -13   2  316.77    9.80
  -1 -13   2  304.37   10.20
  -1  13   2  322.17   10.00
   1  13  -2  315.77   10.40
  -1  13   2  328.97    9.40
   0 -13   2  573.94   17.30
   0 -13   2  648.44   20.60
   0 -13   2  557.04   17.00
   0 -13   2  586.84   17.70
   0 -13   2  560.74   18.00
   0 -13  -2  571.54   17.60
   0 -13  -2  576.54   17.40
   0 -13  -2  568.74   17.10
   0 -13   2  588.84   17.30
   0  13   2  568.94   17.60
   0  13   2  623.94   19.00
   0  13   2  582.44   17.10
  -1 -13  -2    5.50    0.50
   1 -13   2    5.80    0.90
   1 -13   2    5.50    0.40
  -1 -13  -2    5.00    0.40
  -1 -13  -2    5.70    0.60
   1 -13   2    5.30    0.60
   1  13   2    6.00    0.90
   1  13   2    4.60    0.60
   1  13   2    4.50    0.50
   1  13   2    5.20    0.40
   1  13   2    5.10    0.50
   2 -13   2   22.60    1.60
  -2 -13  -2   22.80    1.40
   2 -13   2   22.20    1.00
  -2 -13  -2   23.50    1.10
  -2 -13  -2   22.80    1.20
   2 -13   2   22.60    1.30
   2  13   2   22.70    1.40
   2  13   2   24.10    1.10
   2  13   2   19.20    1.40
   2  13   2   22.90    1.20
   3 -13   2    3.70    0.40
  -3 -13  -2    4.10    0.70
   3 -13   2    4.90    0.60
   3 -13   2    5.90    1.10
  -3 -13  -2    4.60    0.50
  -3 -13  -2    3.40    0.50
   3  13   2    4.10    0.60
   3  13   2    3.40    0.50
   3  13   2    3.40    0.60
   3  13   2    3.60    0.60
  -4 -13  -2    4.20    0.70
  -4 -13  -2    5.00    0.70
  -4 -13  -2    5.30    0.60
   4 -13   2    4.70    0.50
   4 -13   2    4.20    0.80
   4 -13   2    4.90    0.60
   4  13   2    6.00    0.80
   4  13   2    4.60    0.80
  -6 -14   2   73.29    2.90
   6 -14  -2   71.59    2.80
   6 -14  -2   73.99    3.20
  -6 -14   2   68.39    3.20
   6 -14  -2   67.99    2.60
  -6 -14   2   70.79    2.90
   6  14  -2   72.19    3.30
  -6  14   2   70.09    4.80
   5 -14  -2    3.20    0.60
  -5 -14   2    3.40    0.50
  -5 -14   2    2.80    0.40
   5 -14  -2    2.50    0.40
   5 -14  -2    3.40    0.30
  -5 -14   2    3.40    0.50
  -5 -14   2    3.80    0.70
   5  14  -2    1.80    0.50
   5  14  -2    2.50    0.60
  -5  14   2    2.00    0.90
   4 -14  -2    4.20    0.30
   4 -14  -2    3.60    0.50
  -4 -14   2    4.50    0.70
   4 -14  -2    4.00    0.50
  -4 -14   2    4.00    0.50
  -4 -14   2    4.10    0.90
  -4 -14   2    4.10    0.40
   4  14  -2    4.10    0.70
   4  14  -2    3.20    0.50
  -4  14   2    2.60    1.00
   3 -14  -2    5.50    0.50
   3 -14  -2    4.30    0.50
  -3 -14   2    4.50    0.60
  -3 -14   2    4.90    0.70
  -3 -14   2    4.70    0.40
  -3 -14   2    4.50    0.60
   3 -14  -2    4.90    0.40
   3  14  -2    5.20    0.60
  -3  14   2    4.70    1.20
   3  14  -2    4.50    0.50
   3  14  -2    4.10    0.80
  -2 -14   2    1.50    0.50
  -2 -14   2    1.80    0.40
   2 -14  -2    1.90    0.30
   2 -14  -2    2.20    0.20
   2 -14  -2    1.80    0.30
  -2 -14   2    2.10    0.40
  -2 -14   2    3.10    0.60
  -2 -14   2    2.60    0.30
   2 -14  -2    1.60    0.30
  -2  14   2    1.60    0.80
   2  14  -2    1.50    0.40
   1 -14  -2    8.60    0.50
   1 -14  -2    9.90    0.70
   1 -14  -2    8.00    0.60
  -1 -14   2    8.90    0.80
  -1 -14   2    7.60    0.60
  -1 -14   2    8.70    0.50
  -1 -14   2    8.00    0.60
  -1 -14   2    8.90    0.90
   1 -14  -2    7.90    0.60
  -1  14   2    8.30    0.70
   1  14  -2    8.80    0.90
  -1  14   2    7.60    1.20
   0 -14   2  326.87    9.70
   0 -14  -2  325.87   10.10
   0 -14   2  308.77   10.00
   0 -14  -2  332.47   10.40
   0 -14   2  330.97   10.40
   0 -14   2  342.07   10.80
   0 -14  -2  323.87    9.90
   0  14   2  333.67   10.40
   0  14   2  354.96   11.60
   1 -14   2   37.40    1.80
   1 -14   2   34.10    1.40
  -1 -14  -2   35.70    1.40
   1 -14   2   36.10    2.00
  -1 -14  -2   34.70    1.80
   1  14   2   37.20    1.80
   1  14   2   33.90    1.50
   1  14   2   35.70    1.40
   2 -14   2    1.50    0.50
  -2 -14  -2    0.80    0.30
   2 -14   2    1.60    0.40
  -2 -14  -2    1.50    0.40
   2 -14   2    1.30    0.20
  -2 -14  -2    1.70    0.30
   2  14   2    0.80    0.30
   2  14   2    0.80    0.30
   2  14   2    1.10    0.40
   2  14   2    1.50    0.40
   2  14   2    2.00    0.50
   3 -14   2  100.49    4.30
  -3 -14  -2   92.29    3.60
   3 -14   2   91.79    3.20
   3 -14   2  100.69    3.70
  -3 -14  -2   97.09    3.90
  -3 -14  -2   97.29    3.40
   3  14   2   95.29    3.70
   3  14   2   96.19    3.90
   3  14   2   98.69    3.50
   4 -14   2    1.30    0.30
  -4 -14  -2    0.70    0.30
   4 -14   2    0.10    0.30
   4 -14   2    0.60    0.30
  -4 -14  -2    0.90    0.30
  -4 -14  -2    1.50    0.50
   4  14   2    1.00    0.30
   4  14   2    0.50    0.30
   4  14   2   -0.20    0.30
  -5 -15   2   35.90    1.80
   5 -15  -2   38.00    1.30
  -5 -15   2   37.40    1.70
  -5 -15   2   34.00    1.90
   5 -15  -2   34.50    1.60
   5 -15  -2   34.20    1.40
  -5 -15   2   35.50    1.70
   5 -15  -2   35.20    1.90
   5  15  -2   36.30    2.10
   5  15  -2   35.30    1.80
  -5  15   2   33.40    3.10
   5  15  -2   43.20    3.80
  -4 -15   2   61.39    2.70
   4 -15  -2   59.39    2.40
   4 -15  -2   60.29    2.10
  -4 -15   2   58.49    2.30
   4 -15  -2   67.09    2.50
  -4 -15   2   63.69    2.60
  -4 -15   2   63.19    2.60
   4  15  -2   64.59    2.70
  -4  15   2   58.39    4.00
   4  15  -2   63.39    2.50
  -3 -15   2    6.90    0.70
  -3 -15   2    8.00    0.80
  -3 -15   2    7.20    0.70
  -3 -15   2    8.30    0.60
   3 -15  -2    7.80    0.50
   3 -15  -2    7.80    0.50
   3 -15  -2    8.40    0.60
   3  15  -2    7.80    0.60
   3  15  -2    6.50    0.50
   3  15  -2    5.80    0.90
  -3  15   2    7.30    1.40
  -2 -15   2    3.70    0.60
  -2 -15   2    3.60    0.60
   2 -15  -2    2.90    0.20
   2 -15  -2    3.40    0.40
  -2 -15   2    2.80    0.70
  -2 -15   2    3.70    0.30
   2 -15  -2    2.60    0.40
  -2 -15   2    2.80    0.50
   2 -15  -2    3.10    0.40
   2  15  -2    3.00    0.60
  -2  15   2    4.10    1.10
  -1 -15   2  107.39    3.40
   1 -15  -2  109.29    3.70
   1 -15  -2  115.49    3.80
   1 -15  -2  108.49    3.40
   1 -15  -2  107.09    3.80
  -1 -15   2  108.09    3.90
  -1 -15   2  105.99    3.80
  -1 -15   2  105.69    4.10
   1  15  -2  105.49    4.30
  -1  15   2  107.79    5.20
  -1  15   2  108.79    4.00
   0 -15  -2    8.70    0.50
   0 -15   2    8.00    1.00
   0 -15  -2    8.50    0.80
   0 -15   2   10.10    0.60
   0 -15   2    9.30    0.40
   0 -15  -2   10.40    0.70
   0 -15   2    8.80    0.60
   0 -15   2   10.40    1.00
  -1 -15  -2    1.70    0.30
  -1 -15  -2    2.30    0.40
   1 -15   2    1.70    0.50
  -1 -15  -2    2.20    0.40
   1 -15   2    2.30    0.30
   1  15   2    1.80    0.30
   1  15   2    1.70    0.30
   1  15   2    1.90    0.50
   1  15   2    1.50    0.20
   1  15   2    1.70    0.70
  -2 -15  -2    0.60    0.30
   2 -15   2    0.80    0.30
   2 -15   2    0.80    0.20
  -2 -15  -2    0.40    0.30
   2 -15   2    1.50    0.60
   2  15   2    0.30    0.30
   2  15   2    1.10    0.40
   2  15   2    0.60    0.30
   2  15   2    0.50    0.30
  -3 -15  -2   11.70    1.10
  -3 -15  -2   12.30    1.00
   3 -15   2   12.70    1.10
  -3 -15  -2   12.50    0.80
   3 -15   2   14.10    1.40
   3 -15   2   12.70    0.70
   3  15   2   11.80    0.90
   3  15   2   13.20    1.20
   3  15   2   10.50    1.00
   4 -16  -2   51.39    1.90
  -4 -16   2   50.09    2.40
  -4 -16   2   54.69    2.10
  -4 -16   2   54.79    2.30
   4 -16  -2   52.59    2.10
  -4 -16   2   52.49    2.30
   4 -16  -2   51.89    2.10
   4  16  -2   51.89    2.20
   4  16  -2   50.79    2.90
  -4  16   2   49.99    3.80
   3 -16  -2   68.09    2.50
  -3 -16   2   67.29    2.50
   3 -16  -2   67.19    2.40
   3 -16  -2   67.39    2.30
  -3 -16   2   70.19    3.40
  -3 -16   2   72.99    2.80
  -3 -16   2   65.69    2.80
  -3  16   2   63.89    4.20
  -2 -16   2   27.80    1.60
  -2 -16   2   29.30    1.20
   2 -16  -2   26.90    1.20
  -2 -16   2   26.50    1.40
  -2 -16   2   28.60    1.50
   2 -16  -2   27.20    1.30
   2 -16  -2   28.30    1.00
   2 -16  -2   29.40    1.30
  -2  16   2   23.80    2.40
   2  16  -2   29.40    1.90
  -1 -16   2   19.40    0.90
   1 -16  -2   22.10    1.20
  -1 -16   2   22.00    1.30
  -1 -16   2   20.10    1.40
   1 -16  -2   22.70    0.80
   1 -16  -2   20.40    1.10
  -1 -16   2   19.40    1.10
   1  16  -2   17.40    1.40
  -1  16   2   17.70    2.00
   0 -16  -2   39.70    1.50
   0 -16   2   39.40    1.60
   0 -16   2   40.70    1.50
   0 -16   2   41.70    1.40
   0 -16  -2   41.60    1.80
   0 -16   2   42.20    2.00
   0 -16   2   42.60    2.20
   0  16   2   38.30    2.70
  -1 -16  -2    3.00    0.50
  -1 -16  -2    3.40    0.40
   1 -16   2    3.20    0.70
   1 -16   2    3.20    0.50
  -1 -16  -2    4.30    0.60
   1 -16   2    3.60    0.40
   1  16   2    3.80    0.40
   1  16   2    3.60    0.80
   1  16   2    3.00    0.60
  -2 -16  -2   -0.20    0.20
  -2 -16  -2    0.10    0.30
   2 -16   2   -0.40    0.20
  -2 -16  -2    0.10    0.20
   2 -16   2   -0.30    0.10
   2 -16   2    0.00    0.20
   2  16   2   -0.30    0.20
   2  16   2    0.00    0.30
   2  16   2   -0.10    0.30
   2  16   2   -0.40    0.30
   3 -16   2   40.70    1.90
   3 -16   2   38.00    1.50
   3 -16   2   33.60    2.30
  -3 -16  -2   34.00    2.00
  -3 -16  -2   38.20    1.90
  -3 -16  -2   35.60    1.60
   3  16   2   36.80    2.00
   3  16   2   36.80    2.00
   3  16   2   37.30    1.80
  -4 -17   2   13.20    1.00
  -4 -17   2   12.80    1.10
   4 -17  -2   12.60    0.70
  -4 -17   2   14.20    0.90
   4 -17  -2   12.80    0.80
  -4 -17   2   14.40    1.00
   4 -17  -2   12.30    0.60
   4 -17  -2   14.60    1.30
   4  17  -2   12.40    0.90
   4  17  -2   14.10    1.00
  -4  17   2   12.70    1.90
   4  17  -2   13.90    1.50
  -3 -17   2   31.30    1.60
   3 -17  -2   28.10    1.30
  -3 -17   2   26.90    1.60
   3 -17  -2   28.90    1.30
  -3 -17   2   28.50    1.60
  -3 -17   2   27.60    1.30
  -3  17   2   26.90    2.60
   3  17  -2   29.10    3.00
   2 -17  -2    4.70    0.30
  -2 -17   2    4.70    0.40
  -2 -17   2    4.30    0.60
   2 -17  -2    3.60    0.50
  -2 -17   2    4.30    0.80
  -2 -17   2    4.80    0.60
   2 -17  -2    5.90    0.50
  -2  17   2    3.40    1.00
   1 -17  -2   35.20    1.30
  -1 -17   2   35.30    1.90
   1 -17  -2   34.40    1.60
  -1 -17   2   34.50    1.40
  -1 -17   2   35.70    1.60
   1 -17  -2   38.00    1.70
  -1 -17   2   38.90    1.80
   1  17  -2   34.20    2.10
  -1  17   2   32.50    2.60
   0 -17  -2    5.60    0.40
   0 -17   2    7.90    0.90
   0 -17   2    5.60    0.70
   0 -17  -2    5.90    0.60
   0 -17  -2    5.80    0.70
   0  17   2    5.80    1.10
   0  17   2    5.00    0.70
  -1 -17  -2    2.30    0.40
  -1 -17  -2    2.80    0.50
   1 -17   2    2.60    0.50
  -1 -17  -2    2.90    0.60
   1  17   2    2.30    0.40
  -2 -17  -2    1.10    0.40
   2 -17   2    1.60    0.40
   2 -17   2    1.60    0.30
  -2 -17  -2    2.20    0.40
  -2 -17  -2    1.40    0.40
   2 -17   2    0.60    0.40
   2  17   2    1.00    0.30
   2  17   2    1.50    0.30
   2  17   2    1.40    0.40
   2  17   2    1.90    0.50
   3 -18  -2   10.40    0.80
  -3 -18   2   13.90    1.10
  -3 -18   2   12.80    1.00
   3 -18  -2   12.80    0.80
  -3 -18   2   12.30    0.80
  -3 -18   2   13.70    1.00
   3  18  -2   11.30    1.40
  -3  18   2   12.30    1.90
  -2 -18   2   16.30    1.10
  -2 -18   2   18.50    1.20
   2 -18  -2   18.50    1.00
  -2 -18   2   17.10    0.90
  -2 -18   2   17.40    1.30
  -2  18   2   16.40    2.00
  -1 -18   2   13.50    0.80
   1 -18  -2   12.50    0.90
  -1 -18   2   12.30    1.00
   1 -18  -2   15.00    0.70
   1 -18  -2   12.90    0.90
  -1 -18   2   13.50    1.20
  -1 -18   2   14.00    0.90
  -1  18   2   13.40    1.70
   0 -18  -2  144.69    4.90
   0 -18  -2  141.99    5.10
   0 -18  -2  139.79    4.50
   0 -18   2  143.19    5.00
   0 -18   2  147.19    5.50
   0  18   2  135.99    6.70
   1 -18   2   22.00    1.40
  -1 -18  -2   22.80    1.40
   1 -18   2   22.70    1.60
  -1 -18  -2   22.60    1.10
  -1 -18  -2   21.40    1.40
   1  18   2   20.50    1.70
  -8   0   3   -0.10    0.20
   8   0  -3    0.00    0.20
  -8   0   3    0.10    0.20
  -8   0   3   -0.20    0.30
  -7   0   3    0.10    0.10
   7   0  -3    0.10    0.30
  -7   0   3    0.00    0.30
   7   0  -3   -0.10    0.20
  -6   0   3    0.10    0.20
   6   0  -3   -0.10    0.20
  -6   0   3    0.10    0.30
   6   0  -3    0.20    0.20
   6   0  -3    0.10    0.10
  -6   0   3    0.00    0.10
   5   0  -3    0.00    0.10
  -5   0   3   -0.10    0.10
   5   0  -3   -0.20    0.10
  -5   0   3    0.00    0.10
   5   0  -3   -0.10    0.10
  -5   0   3    0.20    0.30
   4   0  -3    0.10    0.10
  -4   0   3    0.20    0.10
   4   0  -3    0.10    0.10
  -4   0   3    0.20    0.10
   4   0  -3    0.00    0.10
  -4   0   3    0.00    0.10
  -4   0   3    0.10    0.20
  -4   0   3    0.20    0.10
  -3   0   3    0.10    0.10
   3   0  -3    0.10    0.10
   3   0  -3    0.00    0.10
  -3   0   3    0.00    0.10
   3   0  -3    0.00    0.10
  -3   0   3    0.00    0.10
   2   0  -3    0.00    0.10
  -2   0   3   -0.10    0.10
  -2   0   3    0.10    0.10
   2   0  -3   -0.10    0.10
  -2   0   3    0.00    0.10
   2   0  -3    0.00    0.10
  -1   0   3    0.30    0.10
  -1   0   3   -0.10    0.10
   1   0  -3    0.10    0.20
  -1   0   3    0.10    0.10
   1   0  -3    0.10    0.10
   1   0  -3    0.10    0.10
   0   0   3    0.20    0.20
   0   0   3    0.20    0.20
   0   0  -3    0.30    0.20
   0   0  -3    0.10    0.10
   0   0   3    0.20    0.10
   0   0   3    0.30    0.10
  -1   0  -3    0.10    0.10
   1   0   3    0.10    0.10
   1   0   3    0.10    0.10
   1   0   3    0.10    0.10
  -1   0  -3    0.10    0.10
  -2   0  -3    0.20    0.20
   2   0   3   -0.10    0.10
   2   0   3    0.00    0.10
   2   0   3    0.00    0.10
   3   0   3    0.30    0.20
   3   0   3    0.10    0.20
  -3   0  -3    0.10    0.20
   3   0   3    0.00    0.30
   3   0   3    0.10    0.10
  -4   0  -3   -0.10    0.10
  -4   0  -3    0.30    0.20
   4   0   3    0.00    0.20
   4   0   3    0.00    0.10
   4   0   3    0.00    0.20
  -5   0  -3   -0.20    0.20
   5   0   3    0.00    0.10
  -5   0  -3    0.10    0.10
   5   0   3    0.00    0.10
   6   0   3   -0.30    0.30
   6   0   3   -0.10    0.20
  -6   0  -3   -0.30    0.20
  -8  -1   3    0.40    0.20
  -8  -1   3    0.40    0.20
   8  -1  -3    0.70    0.20
  -8  -1   3    0.00    0.40
  -8   1   3    0.20    0.40
  -8   1   3    0.90    0.30
   8   1  -3    0.40    0.20
  -7  -1   3   10.00    1.20
   7  -1  -3    8.70    0.90
   7  -1  -3    8.00    0.80
   7  -1  -3    8.10    0.60
   7   1  -3    7.60    0.60
  -7   1   3    8.10    1.20
   7   1  -3    7.20    0.90
   7   1  -3   10.10    1.50
   6  -1  -3  137.19    4.30
  -6  -1   3  130.79    4.10
   6  -1  -3  130.69    4.70
   6  -1  -3  135.59    4.70
  -6  -1   3  127.29    5.40
  -6   1   3  131.59    4.80
   6   1  -3  133.49    4.80
   6   1  -3  134.29    4.30
  -6   1   3  128.39    4.00
  -6   1   3  133.39    5.70
   6   1  -3  130.19    4.80
  -5  -1   3   23.00    1.10
   5  -1  -3   23.10    1.10
  -5  -1   3   23.80    1.80
   5  -1  -3   22.30    1.30
  -5  -1   3   24.70    1.30
  -5  -1   3   21.20    0.90
   5  -1  -3   23.50    1.40
   5   1  -3   22.50    1.30
   5   1  -3   21.00    1.20
  -5   1   3   23.10    1.30
  -5   1   3   20.30    1.80
   5   1  -3   22.50    1.10
  -5   1   3   21.60    0.80
  -4  -1   3    0.10    0.10
  -4  -1   3    0.10    0.10
   4  -1  -3    0.20    0.10
  -4  -1   3    0.20    0.10
  -4  -1   3    0.10    0.10
   4  -1  -3    0.20    0.10
   4  -1  -3    0.10    0.10
  -4  -1   3    0.30    0.30
   4   1  -3    0.30    0.20
   4   1  -3    0.20    0.20
  -4   1   3    0.30    0.30
  -4   1   3    0.30    0.10
  -4   1   3    0.10    0.10
  -4   1   3    0.20    0.20
   4   1  -3    0.20    0.10
  -4   1   3    0.10    0.10
  -3  -1   3   37.90    1.70
  -3  -1   3   39.40    1.60
   3  -1  -3   38.30    1.60
  -3  -1   3   38.70    1.70
   3  -1  -3   35.80    1.60
   3  -1  -3   37.30    1.60
   3   1  -3   36.10    1.70
  -3   1   3   36.90    1.70
   3   1  -3   39.20    1.70
   3   1  -3   38.20    1.60
  -3   1   3   40.20    1.50
  -2  -1   3  144.99    4.70
   2  -1  -3  134.89    4.60
   2  -1  -3  139.59    4.50
  -2  -1   3  142.19    4.70
   2  -1  -3  141.59    4.70
  -2  -1   3  138.89    4.60
   2   1  -3  148.99    4.70
  -2   1   3  138.59    4.50
   2   1  -3  143.89    4.70
  -2   1   3  136.49    4.70
  -2   1   3  140.59    4.60
   2   1  -3  142.09    4.60
   1  -1  -3  403.16   12.00
  -1  -1   3  386.26   12.10
  -1  -1   3  412.46   12.20
   1  -1  -3  398.36   12.20
  -1  -1   3  394.26   12.20
   1  -1  -3  397.66   12.20
  -1   1   3  394.66   12.20
   1   1  -3  411.06   12.20
  -1   1   3  404.56   12.00
   1   1  -3  411.36   12.20
  -1   1   3  403.96   12.20
  -1   1   3  390.26   12.00
   1   1  -3  400.46   12.10
   0  -1   3  412.36   12.40
   0  -1   3  390.46   12.40
   0  -1  -3  412.06   12.30
   0  -1  -3  408.46   12.40
   0   1  -3  421.86   12.40
   0   1   3  417.76   12.30
   0   1   3  377.36   12.20
   0   1   3  416.86   12.70
   0   1  -3  413.16   12.20
   0   1   3  407.56   12.30
  -1  -1  -3  337.87   10.20
   1  -1   3  318.47   10.40
   1  -1   3  315.37   10.30
  -1  -1  -3  329.17   10.50
   1  -1   3  350.06   10.30
   1   1   3  346.67   10.50
  -1   1  -3  345.87   10.50
   1   1   3  354.06   10.30
   1   1   3  346.17   10.30
  -2  -1  -3   29.90    1.50
   2  -1   3   30.60    1.30
   2  -1   3   29.30    1.40
   2  -1   3   28.80    1.40
   2   1   3   29.80    1.30
  -2   1  -3   29.10    1.50
   2   1   3   28.10    1.50
  -3  -1  -3  180.28    6.30
   3  -1   3  185.58    6.20
   3  -1   3  189.88    8.20
   3  -1   3  186.78    5.80
   3  -1   3  177.58    6.00
  -3   1  -3  183.88    6.30
   3   1   3  195.38    6.00
   3   1   3  198.78    6.30
   3   1   3  176.78    7.10
   3   1   3  192.58    5.90
   4  -1   3  143.99    4.70
  -4  -1  -3  139.49    5.20
   4  -1   3  150.48    5.20
   4  -1   3  145.89    4.80
   4   1   3  147.59    5.20
   4   1   3  148.09    4.70
  -4   1  -3  150.18    5.20
  -4   1  -3  141.49    4.70
   4   1   3  147.89    4.80
   5  -1   3   32.10    1.40
  -5  -1  -3   34.50    1.90
   5  -1   3   35.60    1.90
   5  -1   3   33.50    1.50
  -5  -1  -3   33.80    1.60
   5   1   3   33.40    1.50
   5   1   3   35.20    1.90
   5   1   3   33.90    1.50
  -5   1  -3   34.20    1.40
  -5   1  -3   34.60    2.00
   6  -1   3    1.40    0.30
  -6  -1  -3    1.70    0.60
   6  -1   3    1.70    0.50
   6   1   3    0.60    0.40
   6   1   3    1.60    0.40
  -6   1  -3    0.60    0.50
   8  -2  -3   39.60    1.70
  -8  -2   3   39.10    2.50
  -8  -2   3   39.10    1.60
   8  -2  -3   41.10    2.90
  -8   2   3   41.10    1.70
  -8   2   3   39.10    2.90
   8   2  -3   39.20    1.70
   7  -2  -3  146.29    5.30
   7  -2  -3  146.59    5.30
   7  -2  -3  149.88    4.80
  -7  -2   3  147.69    4.60
  -7  -2   3  150.68    5.90
   7   2  -3  148.49    4.80
   7   2  -3  145.59    5.60
   7   2  -3  146.89    6.10
   6  -2  -3    7.50    0.70
   6  -2  -3    8.80    0.60
  -6  -2   3    7.70    1.00
   6  -2  -3    8.80    0.80
  -6  -2   3    8.30    0.50
  -6  -2   3    8.40    0.80
   6   2  -3   10.00    0.90
  -6   2   3    7.90    0.80
   6   2  -3    8.40    0.60
  -6   2   3    8.60    1.20
   6   2  -3    8.70    0.80
  -5  -2   3   85.79    3.30
  -5  -2   3   85.79    3.00
  -5  -2   3   81.19    2.70
  -5  -2   3   85.09    3.80
   5  -2  -3   81.19    2.90
   5  -2  -3   85.59    3.20
   5  -2  -3   85.59    3.20
   5   2  -3   86.79    2.90
   5   2  -3   85.39    3.30
   5   2  -3   85.49    3.30
  -5   2   3   87.19    4.20
  -5   2   3   83.19    3.20
   4  -2  -3   48.60    2.00
  -4  -2   3   47.30    1.70
  -4  -2   3   52.89    2.10
   4  -2  -3   48.70    1.90
  -4  -2   3   44.60    1.90
   4  -2  -3   48.30    1.90
  -4  -2   3   50.49    1.90
  -4   2   3   49.70    2.90
   4   2  -3   45.90    1.80
   4   2  -3   49.70    2.10
   4   2  -3   47.60    2.10
  -4   2   3   47.40    1.50
  -4   2   3   47.30    2.10
   3  -2  -3  137.79    4.40
  -3  -2   3  139.59    4.60
   3  -2  -3  130.29    4.50
   3  -2  -3  145.69    4.60
  -3  -2   3  137.19    4.50
  -3  -2   3  128.19    4.40
  -3   2   3  137.49    4.30
   3   2  -3  139.09    4.70
  -3   2   3  140.19    4.20
   3   2  -3  137.59    4.60
  -3   2   3  137.99    4.40
  -3   2   3  131.69    4.60
   3   2  -3  133.29    4.40
  -2  -2   3  548.55   16.70
  -2  -2   3  560.44   16.70
   2  -2  -3  532.45   16.70
   2  -2  -3  587.74   16.60
  -2  -2   3  574.34   16.80
   2  -2  -3  529.65   16.70
  -2   2   3  568.54   16.70
   2   2  -3  546.15   16.80
  -2   2   3  558.54   16.80
   2   2  -3  585.24   16.80
  -1  -2   3   57.99    2.20
  -1  -2   3   62.19    2.30
  -1  -2   3   57.49    2.20
   1  -2  -3   55.29    2.30
   1  -2  -3   58.59    2.30
   1  -2  -3   58.09    2.10
  -1   2   3   60.69    2.10
  -1   2   3   56.99    2.20
   1   2  -3   57.79    2.20
   1   2  -3   57.89    2.20
  -1   2   3   59.19    2.10
   0  -2  -3   12.20    0.80
   0  -2   3   13.70    0.80
   0  -2  -3   12.60    0.80
   0  -2   3   12.30    0.80
   0   2   3   11.50    0.80
   0   2   3   12.30    0.70
   0   2  -3   12.80    0.80
   0   2   3   13.20    0.70
   0   2  -3   12.30    0.70
   0   2   3   12.20    0.80
   1  -2   3    7.30    0.50
   1  -2   3    6.80    0.70
   1  -2   3    5.90    0.60
  -1  -2  -3    7.10    0.50
  -1  -2  -3    6.60    0.60
  -1  -2  -3    6.40    0.60
   1  -2   3    6.30    0.60
   1   2   3    7.30    0.60
  -1   2  -3    6.30    0.60
   1   2   3    6.30    0.50
   1   2   3    6.40    0.50
  -2  -2  -3   33.40    1.70
  -2  -2  -3   34.00    1.70
   2  -2   3   35.10    1.60
   2  -2   3   34.90    1.60
   2  -2   3   35.50    1.40
   2   2   3   35.70    1.70
   2   2   3   33.70    1.40
  -2   2  -3   36.80    1.70
  -3  -2  -3   91.59    3.60
   3  -2   3  100.69    3.50
   3  -2   3   94.29    3.50
  -3  -2  -3   99.39    3.70
   3  -2   3   97.59    3.20
   3   2   3   95.19    3.30
   3   2   3   96.69    3.70
  -4  -2  -3    2.80    0.50
  -4  -2  -3    2.90    0.50
   4  -2   3    3.90    0.40
   4  -2   3    3.00    0.50
   4  -2   3    4.70    0.50
   4   2   3    3.10    0.40
   4   2   3    2.90    0.50
  -4   2  -3    3.80    0.40
  -4   2  -3    4.10    0.60
   4   2   3    4.00    0.40
   5  -2   3   54.09    2.30
   5  -2   3   56.39    2.60
   5  -2   3   58.49    2.20
  -5  -2  -3   60.79    2.80
  -5   2  -3   60.19    2.70
  -5   2  -3   55.79    2.10
   5   2   3   56.39    2.70
   5   2   3   60.09    2.30
   5   2   3   58.29    2.30
   6  -2   3   64.69    3.10
   6  -2   3   67.49    2.70
  -6  -2  -3   70.29    3.30
   6   2   3   67.89    2.70
  -6   2  -3   74.29    3.30
   6   2   3   70.89    3.30
   8  -3  -3   -0.30    0.30
  -8  -3   3    0.10    0.40
  -8  -3   3   -0.10    0.20
  -8  -3   3    0.10    0.20
   8  -3  -3    0.20    0.10
  -8   3   3    0.50    0.20
   8   3  -3   -0.30    0.10
  -8   3   3    0.10    0.50
  -7  -3   3    8.60    0.90
   7  -3  -3    6.90    0.80
   7  -3  -3    6.90    0.70
  -7  -3   3    7.20    0.50
  -7  -3   3    7.00    0.90
   7  -3  -3    7.70    0.60
  -7   3   3    8.10    1.40
   7   3  -3    7.40    1.00
   7   3  -3    7.70    0.60
  -6  -3   3  145.99    4.60
   6  -3  -3  147.89    5.10
  -6  -3   3  141.09    5.50
   6  -3  -3  144.59    5.00
   6  -3  -3  150.58    4.70
  -6  -3   3  151.58    5.30
  -6   3   3  138.59    6.30
   6   3  -3  154.68    5.40
  -6   3   3  153.68    5.30
   6   3  -3  148.59    4.80
  -5  -3   3   19.10    1.00
   5  -3  -3   19.50    1.10
  -5  -3   3   18.90    1.40
  -5  -3   3   17.30    1.10
  -5  -3   3   18.90    0.80
   5  -3  -3   17.80    1.30
   5  -3  -3   17.60    0.90
  -5   3   3   19.00    1.20
   5   3  -3   18.50    1.20
  -5   3   3   18.30    1.70
   5   3  -3   19.60    1.20
   5   3  -3   18.30    0.90
  -4  -3   3  619.94   18.00
  -4  -3   3  591.44   17.90
   4  -3  -3  627.24   18.10
  -4  -3   3  624.64   18.20
   4  -3  -3  604.54   17.90
   4  -3  -3  569.64   17.90
   4   3  -3  613.84   18.20
  -4   3   3  596.94   18.10
   4   3  -3  578.34   18.20
  -4   3   3  602.14   19.50
   3  -3  -3    2.50    0.30
  -3  -3   3    2.70    0.30
  -3  -3   3    1.70    0.30
  -3  -3   3    2.80    0.30
   3  -3  -3    2.80    0.40
   3  -3  -3    2.70    0.40
  -3   3   3    2.70    0.20
  -3   3   3    1.90    0.30
   3   3  -3    3.10    0.40
  -3   3   3    2.40    0.30
  -3   3   3    2.70    0.20
   3   3  -3    1.80    0.30
   2  -3  -3  144.29    4.50
   2  -3  -3  145.59    4.80
   2  -3  -3  136.89    4.80
  -2  -3   3  140.99    5.00
   2   3  -3  148.39    4.80
   2   3  -3  140.39    4.70
  -2   3   3  152.88    4.70
  -2   3   3  144.79    4.40
   2   3  -3  137.49    4.80
  -2   3   3  146.09    4.40
  -2   3   3  138.39    4.70
   1  -3  -3  295.47    9.10
  -1  -3   3  301.57    9.10
   1  -3  -3  271.07    8.90
  -1  -3   3  297.87    9.10
  -1  -3   3  296.37    9.20
   1  -3  -3  293.97    9.40
  -1   3   3  299.87    9.10
  -1   3   3  301.67    8.80
  -1   3   3  289.97    8.80
   1   3  -3  297.67    9.00
  -1   3   3  292.07    9.10
   1   3  -3  289.57    9.20
   1   3  -3  285.17    9.00
   0  -3   3    1.10    0.30
   0  -3  -3    0.50    0.20
   0  -3  -3    0.80    0.20
   0  -3   3    0.70    0.20
   0  -3  -3    0.80    0.20
   0   3   3    0.80    0.20
   0   3   3    0.50    0.20
   0   3  -3    0.70    0.20
   0   3   3    0.80    0.20
   0   3   3    1.40    0.30
  -1  -3  -3    1.30    0.30
   1  -3   3    1.20    0.30
   1  -3   3    0.50    0.20
  -1  -3  -3    0.70    0.20
  -1  -3  -3    0.90    0.20
   1  -3   3    0.50    0.20
  -1   3  -3    0.70    0.20
   1   3   3    1.20    0.30
   1   3   3    0.70    0.20
   1   3   3    0.90    0.20
   2  -3   3    4.00    0.50
   2  -3   3    3.80    0.70
  -2  -3  -3    2.90    0.50
   2  -3   3    3.20    0.40
   2  -3   3    3.30    0.30
   2   3   3    3.50    0.40
   2   3   3    3.50    0.40
  -2   3  -3    2.80    0.50
   2   3   3    3.80    0.60
  -3  -3  -3    1.70    0.40
  -3  -3  -3    1.20    0.30
   3  -3   3    1.90    0.40
   3  -3   3    2.00    0.30
   3  -3   3    1.80    0.40
   3   3   3    2.00    0.30
   3   3   3    2.30    0.30
   3   3   3    2.50    0.50
  -3   3  -3    2.10    0.40
   4  -3   3    2.30    0.40
   4  -3   3    1.70    0.40
   4  -3   3    1.80    0.30
  -4  -3  -3    1.70    0.50
  -4  -3  -3    1.90    0.50
   4   3   3    1.50    0.30
  -4   3  -3    1.60    0.40
   4   3   3    1.90    0.50
   4   3   3    2.00    0.30
  -4   3  -3    2.10    0.30
  -5  -3  -3   22.30    1.50
   5  -3   3   19.60    1.40
   5  -3   3   20.30    1.10
  -5  -3  -3   20.80    1.50
   5  -3   3   21.80    1.00
  -5  -3  -3   20.70    1.10
  -5   3  -3   22.00    1.50
   5   3   3   21.10    1.10
   5   3   3   21.90    1.30
  -5   3  -3   21.90    1.00
   5   3   3   23.00    1.60
   6  -3   3   41.00    2.30
  -6  -3  -3   43.50    2.40
   6   3   3   46.10    2.50
  -6   3  -3   41.50    2.30
  -8  -4   3    8.80    1.00
   8  -4  -3    9.00    1.30
  -8  -4   3    9.20    0.70
   8  -4  -3    8.90    0.60
  -8  -4   3    9.00    0.70
   8  -4  -3    7.20    1.00
  -8   4   3    9.20    1.50
   8   4  -3    9.30    0.70
  -8   4   3    9.40    0.70
  -7  -4   3   58.49    2.80
  -7  -4   3   59.49    2.30
   7  -4  -3   61.09    2.60
  -7  -4   3   60.29    2.20
   7  -4  -3   62.29    2.20
   7  -4  -3   59.49    2.60
  -7  -4   3   59.79    2.90
  -7   4   3   56.09    3.70
   7   4  -3   59.39    2.30
   7   4  -3   55.69    3.70
  -6  -4   3  299.07    9.70
   6  -4  -3  286.47    8.90
   6  -4  -3  289.17    9.20
  -6  -4   3  284.97    8.80
   6  -4  -3  299.07    9.40
  -6  -4   3  290.27    9.50
  -6   4   3  288.17   10.90
  -6   4   3  299.17    9.50
   6   4  -3  295.07    9.00
  -5  -4   3  132.39    4.80
   5  -4  -3  120.99    4.00
  -5  -4   3  125.49    4.20
   5  -4  -3  123.49    4.20
  -5  -4   3  121.99    4.00
  -5  -4   3  122.89    4.40
  -5   4   3  124.09    4.40
   5   4  -3  123.29    4.50
  -5   4   3  115.69    5.50
   5   4  -3  123.89    4.00
   5   4  -3  125.39    4.60
  -4  -4   3    5.70    0.60
  -4  -4   3    5.20    0.50
  -4  -4   3    5.80    0.50
   4  -4  -3    5.80    0.60
   4  -4  -3    5.60    0.50
  -4  -4   3    5.90    0.40
   4  -4  -3    5.30    0.50
   4   4  -3    5.50    0.50
  -4   4   3    4.50    1.00
  -4   4   3    4.80    0.50
   4   4  -3    5.50    0.60
  -3  -4   3   21.00    1.20
   3  -4  -3   20.80    1.10
   3  -4  -3   22.30    1.00
  -3  -4   3   20.60    1.10
   3  -4  -3   21.80    1.10
  -3  -4   3   19.50    1.10
  -3  -4   3   21.30    1.00
   3   4  -3   21.30    1.00
   3   4  -3   21.40    1.20
   3   4  -3   22.40    1.30
  -3   4   3   22.40    0.70
  -3   4   3   22.10    1.00
  -3   4   3   24.10    1.20
  -2  -4   3   90.59    3.40
  -2  -4   3   97.99    3.40
   2  -4  -3   89.69    3.40
   2  -4  -3   97.79    3.40
   2  -4  -3   94.99    3.10
  -2   4   3   97.89    3.30
   2   4  -3  100.99    3.60
  -2   4   3   94.79    3.00
  -2   4   3   99.39    3.00
   2   4  -3   97.69    3.40
   2   4  -3   96.39    3.30
  -2   4   3  103.29    3.40
  -1  -4   3    7.70    0.60
  -1  -4   3    7.80    0.60
  -1  -4   3    7.80    0.70
   1  -4  -3    7.10    0.50
   1  -4  -3    8.10    0.60
   1  -4  -3    8.80    0.70
  -1   4   3    8.30    0.40
  -1   4   3    8.30    0.60
   1   4  -3    9.20    0.70
   1   4  -3    9.40    0.60
  -1   4   3    8.80    0.50
   1   4  -3    8.30    0.60
  -1   4   3    8.60    0.60
   0  -4  -3   48.50    1.90
   0  -4   3   48.40    1.90
   0  -4   3   41.70    1.90
   0  -4  -3   50.59    2.00
   0  -4  -3   46.00    2.00
   0  -4   3   46.70    2.10
   0   4   3   48.50    1.80
   0   4   3   52.69    2.10
   0   4  -3   46.40    1.90
   0   4   3   48.50    1.70
   0   4  -3   50.69    1.80
   0   4   3   47.10    1.90
   1  -4   3    4.40    0.50
  -1  -4  -3    4.70    0.50
   1  -4   3    4.60    0.60
  -1  -4  -3    4.30    0.50
  -1  -4  -3    4.30    0.40
   1  -4   3    4.10    0.40
   1   4   3    4.00    0.40
   1   4   3    4.30    0.50
  -1   4  -3    3.70    0.40
   2  -4   3    4.80    0.50
  -2  -4  -3    4.30    0.50
   2  -4   3    4.90    0.40
   2  -4   3    3.90    0.80
   2  -4   3    4.10    0.50
  -2  -4  -3    4.50    0.50
   2   4   3    4.00    0.50
   2   4   3    4.30    0.40
   2   4   3    4.40    0.50
  -2   4  -3    3.80    0.50
   3  -4   3    0.20    0.20
   3  -4   3    0.20    0.10
   3  -4   3    0.00    0.20
  -3  -4  -3    0.00    0.20
  -3  -4  -3    0.70    0.30
  -3   4  -3    0.10    0.20
   3   4   3    0.10    0.10
   3   4   3   -0.20    0.10
   3   4   3    0.30    0.10
   4  -4   3   18.60    1.10
  -4  -4  -3   18.20    0.90
   4  -4   3   17.40    0.90
   4  -4   3   18.00    1.20
  -4  -4  -3   18.10    1.30
  -4  -4  -3   18.70    1.30
  -4   4  -3   18.00    1.20
  -4   4  -3   19.20    0.90
   4   4   3   17.60    0.90
   4   4   3   17.70    1.50
   4   4   3   18.60    1.00
   4   4   3   15.70    1.50
  -5  -4  -3   49.90    2.90
   5  -4   3   55.69    2.20
   5  -4   3   53.89    2.00
  -5  -4  -3   51.49    2.10
  -5  -4  -3   52.79    2.60
  -5   4  -3   55.49    2.50
   5   4   3   53.19    2.10
   5   4   3   51.59    2.20
  -5   4  -3   52.89    2.00
   5   4   3   51.29    2.60
  -6  -4  -3   39.20    2.30
   6  -4   3   41.20    2.20
  -6  -4  -3   38.20    2.30
  -6   4  -3   43.70    2.30
   6   4   3   41.60    2.40
  -8  -5   3    3.30    0.40
   8  -5  -3    2.30    0.60
   8  -5  -3    3.30    0.40
  -8  -5   3    3.30    0.50
   8  -5  -3    1.90    0.60
  -8   5   3    2.90    1.00
  -8   5   3    3.10    0.40
   8   5  -3    2.80    0.40
  -7  -5   3   40.90    2.10
   7  -5  -3   41.30    2.00
   7  -5  -3   42.50    2.10
  -7  -5   3   42.80    1.80
  -7  -5   3   41.50    1.70
  -7  -5   3   41.90    2.20
   7  -5  -3   43.00    1.60
   7   5  -3   43.70    1.80
  -6  -5   3   10.10    0.80
   6  -5  -3   10.00    0.80
  -6  -5   3   11.40    0.70
  -6  -5   3   10.90    1.00
  -6  -5   3   11.70    1.00
   6  -5  -3   11.10    0.70
   6  -5  -3    9.20    0.80
  -6   5   3    9.90    1.50
   6   5  -3   11.00    0.70
  -6   5   3   10.90    0.90
   5  -5  -3  464.45   13.90
  -5  -5   3  463.95   14.40
  -5  -5   3  456.05   14.10
  -5  -5   3  520.05   14.60
  -5  -5   3  454.45   13.90
   5  -5  -3  461.55   14.00
   5  -5  -3  470.15   14.30
  -5   5   3  484.55   14.40
  -5   5   3  437.86   15.80
   5   5  -3  471.45   14.40
   5   5  -3  454.15   14.50
   5   5  -3  459.65   13.90
   4  -5  -3  139.99    4.60
  -4  -5   3  142.99    4.90
   4  -5  -3  143.39    4.80
  -4  -5   3  145.69    4.70
   4  -5  -3  143.19    4.60
  -4  -5   3  141.49    4.60
  -4  -5   3  143.99    4.80
   4   5  -3  139.69    4.50
   4   5  -3  141.39    5.10
  -4   5   3  132.89    6.10
  -4   5   3  147.99    4.90
   3  -5  -3    7.30    0.50
  -3  -5   3    6.40    0.60
  -3  -5   3    7.00    0.50
  -3  -5   3    5.70    0.60
  -3  -5   3    6.80    0.60
   3  -5  -3    7.00    0.60
   3  -5  -3    5.60    0.50
  -3   5   3    7.70    1.10
   3   5  -3    6.40    0.70
  -3   5   3    7.10    0.40
   3   5  -3    6.80    0.60
   3   5  -3    6.60    0.50
  -3   5   3    6.60    0.60
  -3   5   3    6.80    0.30
   2  -5  -3  368.16   11.00
   2  -5  -3  356.06   10.70
  -2  -5   3  360.16   11.00
  -2  -5   3  364.06   11.00
   2  -5  -3  342.27   11.00
  -2   5   3  355.86   10.50
   2   5  -3  370.26   11.00
   2   5  -3  356.96   10.80
   2   5  -3  365.36   11.20
  -2   5   3  350.06   10.80
  -2   5   3  353.66   10.90
  -1  -5   3  633.84   20.70
   1  -5  -3  676.33   20.80
  -1  -5   3  690.03   21.00
   1  -5  -3  741.03   20.80
   1   5  -3  669.53   21.00
   1   5  -3  670.53   20.60
   1   5  -3  731.83   20.70
  -1   5   3  776.92   20.80
  -1   5   3  697.43   20.30
   0  -5   3  160.68    5.60
   0  -5  -3  164.98    5.50
   0  -5  -3  160.38    5.40
   0  -5   3  157.28    5.30
   0  -5  -3  161.78    5.20
   0  -5   3  167.08    5.30
   0   5   3  166.38    5.30
   0   5  -3  171.78    5.30
   0   5   3  164.38    5.10
   0   5   3  169.38    5.50
   0   5  -3  164.98    5.10
  -1  -5  -3   62.99    2.30
   1  -5   3   58.69    2.30
   1  -5   3   57.69    2.20
   1  -5   3   57.29    3.10
  -1  -5  -3   61.79    2.50
  -1  -5  -3   58.89    2.30
   1   5   3   59.09    2.20
   1   5   3   60.89    2.50
  -1   5  -3   57.89    2.30
   1   5   3   62.39    2.10
  -2  -5  -3    0.30    0.20
   2  -5   3    0.30    0.20
   2  -5   3    0.50    0.10
  -2  -5  -3    0.50    0.20
   2  -5   3    0.30    0.20
  -2   5  -3    0.40    0.20
   2   5   3    0.40    0.20
   2   5   3    0.40    0.10
   2   5   3    0.50    0.20
   3  -5   3    8.00    0.50
  -3  -5  -3    7.50    0.80
   3  -5   3    7.50    0.70
  -3  -5  -3    8.10    0.80
   3  -5   3    7.40    0.70
   3   5   3    7.10    0.60
   3   5   3    6.90    0.60
  -3   5  -3    7.00    0.70
   3   5   3    6.90    0.80
   4  -5   3    7.20    0.70
   4  -5   3    7.00    0.50
  -4  -5  -3    7.30    0.80
   4  -5   3    7.10    0.70
  -4  -5  -3    6.90    0.80
  -4  -5  -3    6.80    0.60
  -4   5  -3    8.50    0.80
  -4   5  -3    6.10    0.40
   4   5   3    6.60    0.90
   4   5   3    6.40    0.80
   4   5   3    6.40    0.60
   4   5   3    6.80    0.60
  -5  -5  -3   64.19    3.00
  -5  -5  -3   61.19    2.50
  -5  -5  -3   55.39    2.80
   5  -5   3   57.39    2.40
   5  -5   3   62.19    2.70
   5   5   3   60.89    2.90
  -5   5  -3   60.69    2.20
   5   5   3   57.49    2.40
   5   5   3   65.89    2.50
   5   5   3   61.29    2.40
  -6  -5  -3    4.80    0.90
  -6  -5  -3    5.10    0.90
   6  -5   3    3.60    0.70
   6  -5   3    4.40    0.70
   6   5   3    2.80    0.70
  -6   5  -3    5.60    0.90
  -8  -6   3   44.10    1.90
  -8  -6   3   42.70    1.90
   8  -6  -3   43.00    2.30
   8  -6  -3   43.60    2.50
   8  -6  -3   45.20    1.80
  -8   6   3   45.50    1.80
  -8   6   3   45.50    3.50
   8   6  -3   45.20    2.00
  -7  -6   3    3.90    0.70
  -7  -6   3    3.50    0.50
   7  -6  -3    3.80    0.60
   7  -6  -3    3.30    0.50
  -7  -6   3    3.90    0.40
   7  -6  -3    4.40    0.40
  -7  -6   3    3.70    0.50
   7   6  -3    4.30    0.50
  -7   6   3    3.90    0.40
   7   6  -3    3.90    0.70
  -7   6   3    4.80    1.40
   7   6  -3    3.30    0.60
   6  -6  -3   61.29    2.40
  -6  -6   3   61.39    2.50
  -6  -6   3   63.09    2.30
  -6  -6   3   58.69    2.70
   6  -6  -3   64.79    2.60
   6  -6  -3   64.19    2.20
  -6  -6   3   63.29    2.50
  -6   6   3   64.49    2.70
  -6   6   3   57.69    3.80
   6   6  -3   62.09    2.30
  -5  -6   3    8.10    0.60
   5  -6  -3    8.20    0.70
  -5  -6   3    8.70    0.80
   5  -6  -3    8.60    0.60
  -5  -6   3   10.20    0.80
  -5  -6   3    9.30    0.70
   5  -6  -3    9.10    0.60
  -5   6   3   10.00    1.40
   5   6  -3    8.90    0.90
   5   6  -3    8.90    0.80
  -5   6   3    9.40    0.80
   5   6  -3    8.90    0.60
   4  -6  -3   27.90    1.20
  -4  -6   3   30.20    1.40
  -4  -6   3   27.00    1.30
  -4  -6   3   28.50    1.50
  -4  -6   3   27.70    1.30
   4  -6  -3   27.60    1.40
   4  -6  -3   26.90    1.20
   4   6  -3   27.70    1.60
  -4   6   3   28.60    2.30
  -4   6   3   27.90    1.40
   4   6  -3   26.80    1.50
   4   6  -3   27.30    1.20
   3  -6  -3  120.09    4.10
  -3  -6   3  117.19    4.10
  -3  -6   3  126.99    4.10
   3  -6  -3  120.49    4.10
  -3  -6   3  121.19    4.20
  -3  -6   3  118.09    4.20
   3  -6  -3  126.39    3.80
  -3   6   3  118.89    5.40
   3   6  -3  124.89    4.30
  -3   6   3  124.99    4.20
  -3   6   3  122.99    3.70
  -3   6   3  120.49    3.80
   3   6  -3  120.69    4.40
   3   6  -3  118.19    4.10
  -2  -6   3    0.90    0.20
  -2  -6   3    0.70    0.20
   2  -6  -3    0.40    0.20
  -2  -6   3    1.10    0.30
   2  -6  -3    0.90    0.20
   2   6  -3    0.50    0.20
  -2   6   3    1.00    0.20
  -2   6   3    0.80    0.20
  -2   6   3    0.90    0.10
   2   6  -3    1.00    0.30
   2   6  -3    0.80    0.30
   1  -6  -3  186.18    6.00
   1  -6  -3  179.98    6.00
  -1  -6   3  181.88    6.20
  -1  -6   3  178.18    5.90
  -1  -6   3  179.18    5.90
   1   6  -3  192.88    5.80
   1   6  -3  181.78    5.80
  -1   6   3  189.68    5.60
  -1   6   3  188.48    5.90
   1   6  -3  177.08    6.20
  -1   6   3  190.58    5.90
   0  -6  -3   12.10    0.80
   0  -6   3   13.70    0.80
   0  -6   3   11.90    0.70
   0  -6  -3   10.70    0.70
   0  -6  -3   11.30    0.80
   0  -6   3   10.30    0.90
   0   6   3   13.50    0.90
   0   6  -3   12.40    0.60
   0   6  -3   10.80    0.90
   0   6   3   13.10    0.70
   0   6  -3   11.80    0.70
   0   6   3   12.60    0.70
   1  -6   3   46.20    2.20
  -1  -6  -3   42.10    1.80
   1  -6   3   41.40    2.50
  -1  -6  -3   43.10    2.10
   1  -6   3   43.60    1.70
   1  -6   3   38.50    1.70
  -1  -6  -3   45.00    2.00
   1   6   3   46.30    2.00
  -1   6  -3   40.50    1.70
   2  -6   3    3.90    0.30
   2  -6   3    3.90    0.40
  -2  -6  -3    5.00    0.50
   2   6   3    2.70    0.50
   2   6   3    4.50    0.40
  -2   6  -3    4.20    0.50
   2   6   3    3.80    0.40
  -3  -6  -3  304.07    9.60
  -3  -6  -3  286.87    9.40
   3  -6   3  292.67    9.40
   3  -6   3  293.57    8.90
   3  -6   3  312.27    9.30
   3   6   3  285.17    9.10
  -3   6  -3  301.87    9.40
   3   6   3  294.87    9.10
   3   6   3  289.87    9.60
  -4  -6  -3    0.80    0.30
   4  -6   3    1.00    0.30
  -4  -6  -3    0.60    0.30
   4  -6   3    1.00    0.30
  -4  -6  -3    0.80    0.40
   4  -6   3    1.20    0.20
   4   6   3    0.40    0.20
   4   6   3    0.70    0.40
   4   6   3    0.70    0.20
   4   6   3    0.70    0.20
   4   6   3    1.30    0.50
  -4   6  -3    1.00    0.40
  -4   6  -3    0.90    0.20
  -5  -6  -3   35.60    2.10
   5  -6   3   38.20    2.00
   5  -6   3   40.30    1.80
  -5  -6  -3   35.00    2.10
   5   6   3   37.20    2.20
  -5   6  -3   37.10    1.50
   5   6   3   37.30    1.80
   5   6   3   38.50    1.80
  -5   6  -3   43.50    2.10
   8  -7  -3    0.00    0.30
  -8  -7   3    0.20    0.20
  -8  -7   3    0.10    0.20
   8  -7  -3    0.00    0.20
   8  -7  -3   -0.50    0.30
  -8   7   3   -0.10    0.20
   8   7  -3   -0.20    0.20
  -8   7   3    0.30    0.70
   7  -7  -3   43.60    1.60
   7  -7  -3   41.40    2.00
  -7  -7   3   42.40    1.80
  -7  -7   3   44.80    1.90
   7  -7  -3   41.60    2.10
  -7  -7   3   44.30    2.30
   7   7  -3   45.50    1.90
   7   7  -3   39.70    2.30
  -7   7   3   38.30    3.20
  -7   7   3   44.80    1.60
   6  -7  -3    3.70    0.60
  -6  -7   3    4.60    0.50
   6  -7  -3    4.70    0.40
   6  -7  -3    4.90    0.50
  -6  -7   3    4.40    0.50
  -6  -7   3    6.30    0.90
   6   7  -3    3.50    0.40
  -6   7   3    4.50    0.70
  -6   7   3    4.60    1.10
  -5  -7   3  149.29    5.10
  -5  -7   3  152.38    4.90
   5  -7  -3  152.08    4.80
   5  -7  -3  157.38    5.20
   5  -7  -3  150.18    4.90
  -5  -7   3  148.09    5.00
  -5  -7   3  153.68    5.30
  -5   7   3  154.78    5.20
   5   7  -3  146.89    4.90
   5   7  -3  152.58    5.40
   5   7  -3  157.38    5.60
   4  -7  -3   67.19    2.30
   4  -7  -3   64.99    2.40
  -4  -7   3   66.59    2.40
  -4  -7   3   62.79    2.60
  -4  -7   3   65.79    2.50
   4  -7  -3   70.09    2.60
  -4  -7   3   68.49    2.70
   4   7  -3   63.69    2.90
   4   7  -3   64.89    2.30
  -4   7   3   64.69    3.80
   4   7  -3   67.59    2.70
   3  -7  -3   19.20    1.00
   3  -7  -3   19.40    0.80
  -3  -7   3   18.60    1.00
  -3  -7   3   21.10    1.20
  -3  -7   3   19.60    1.20
   3  -7  -3   18.50    0.80
   3  -7  -3   19.40    1.10
  -3  -7   3   19.00    1.00
  -3   7   3   18.10    1.00
   3   7  -3   18.70    1.30
   3   7  -3   19.70    1.20
  -3   7   3   18.40    0.70
   3   7  -3   17.60    1.00
  -3   7   3   19.70    1.90
  -2  -7   3    0.20    0.20
  -2  -7   3    0.20    0.20
   2  -7  -3    0.20    0.20
   2  -7  -3    0.40    0.20
  -2  -7   3    0.00    0.20
   2  -7  -3    0.20    0.10
  -2  -7   3    0.20    0.20
  -2   7   3    0.10    0.10
   2   7  -3    0.20    0.10
  -2   7   3    0.00    0.10
   2   7  -3    0.30    0.20
   2   7  -3    0.60    0.20
  -2   7   3    0.10    0.10
   1  -7  -3    1.90    0.30
  -1  -7   3    2.00    0.30
  -1  -7   3    2.60    0.50
  -1  -7   3    2.20    0.40
   1  -7  -3    1.90    0.40
   1  -7  -3    1.90    0.30
   1   7  -3    2.20    0.30
  -1   7   3    2.10    0.20
   1   7  -3    2.60    0.30
  -1   7   3    2.20    0.40
   1   7  -3    2.80    0.50
  -1   7   3    2.50    0.40
   0  -7  -3  137.19    4.90
   0  -7   3  142.19    5.10
   0  -7   3  143.39    5.60
   0  -7  -3  153.68    4.90
   0  -7  -3  138.69    4.70
   0  -7   3  149.59    4.70
   0  -7   3  149.88    4.80
   0   7  -3  142.59    4.60
   0   7   3  148.89    4.30
   0   7   3  139.69    4.90
   0   7   3  145.09    4.70
   0   7  -3  140.39    5.10
   0   7   3  143.09    4.50
   1  -7   3   93.69    4.40
  -1  -7  -3   98.69    3.40
   1  -7   3   98.09    3.40
   1  -7   3   98.69    3.30
  -1  -7  -3   98.09    3.70
   1  -7   3   97.79    3.90
  -1  -7  -3  101.09    3.50
  -1   7  -3   95.39    3.40
   1   7   3   98.19    3.10
   1   7   3   98.99    3.30
   1   7   3  105.79    3.70
   1   7   3   97.99    3.30
  -2  -7  -3    0.60    0.30
   2  -7   3    0.90    0.20
   2  -7   3    0.40    0.20
   2  -7   3    0.50    0.20
  -2  -7  -3    0.60    0.20
   2   7   3    0.70    0.30
  -2   7  -3    1.10    0.30
   2   7   3    1.10    0.30
   2   7   3    1.10    0.30
   2   7   3    1.00    0.20
   3  -7   3  116.49    3.70
  -3  -7  -3  116.49    4.30
   3  -7   3  110.19    4.10
   3  -7   3  133.39    4.40
   3  -7   3  120.49    4.80
  -3  -7  -3  118.19    4.40
   3   7   3  113.09    4.00
   3   7   3  117.89    4.50
  -3   7  -3  119.69    4.10
   3   7   3  121.39    3.90
   3   7   3  111.79    3.90
   4  -7   3   36.70    1.90
  -4  -7  -3   40.60    1.70
  -4  -7  -3   40.10    2.10
  -4  -7  -3   44.70    2.20
   4  -7   3   40.70    1.50
   4  -7   3   42.50    1.90
  -4   7  -3   45.40    2.00
   4   7   3   42.20    2.30
   4   7   3   41.10    1.70
   4   7   3   37.80    1.70
  -4   7  -3   41.90    1.50
   4   7   3   36.90    2.30
  -5  -7  -3    7.50    0.90
   5  -7   3    8.60    0.80
  -5  -7  -3    7.20    0.90
   5  -7   3    7.60    0.80
   5   7   3    7.80    0.80
  -5   7  -3    7.50    0.50
   5   7   3    7.80    1.00
  -5   7  -3    8.20    0.90
  -7  -8   3   80.99    3.00
   7  -8  -3   82.49    2.70
  -7  -8   3   77.19    3.50
   7  -8  -3   77.59    3.10
   7  -8  -3   80.59    3.30
  -7   8   3   70.99    4.70
  -7   8   3   81.09    2.70
   7   8  -3   79.99    2.90
   6  -8  -3    0.10    0.20
   6  -8  -3   -0.10    0.20
  -6  -8   3    0.00    0.10
  -6  -8   3    0.10    0.20
  -6  -8   3   -0.10    0.20
   6  -8  -3    0.00    0.10
  -6   8   3    0.30    0.20
  -6   8   3    0.00    0.50
   6   8  -3    0.10    0.20
  -5  -8   3  121.59    4.40
  -5  -8   3  129.59    4.70
   5  -8  -3  131.99    4.50
   5  -8  -3  128.69    4.10
   5  -8  -3  126.89    4.20
  -5  -8   3  122.69    4.30
   5   8  -3  124.89    4.20
  -5   8   3  128.89    4.40
   5   8  -3  134.99    5.00
   5   8  -3  129.99    4.80
   4  -8  -3   97.49    3.20
  -4  -8   3   94.29    3.60
  -4  -8   3   96.79    3.60
  -4  -8   3   98.39    3.40
   4  -8  -3   97.39    3.30
   4  -8  -3  106.19    3.50
  -4   8   3   92.89    4.90
   4   8  -3   95.29    3.20
   4   8  -3   92.89    3.90
   4   8  -3   97.19    3.70
  -4   8   3   96.39    3.60
  -3  -8   3    3.70    0.40
   3  -8  -3    3.40    0.30
  -3  -8   3    2.80    0.40
   3  -8  -3    3.00    0.40
   3  -8  -3    3.30    0.20
  -3  -8   3    3.70    0.50
  -3  -8   3    4.70    0.60
   3  -8  -3    3.60    0.40
   3   8  -3    3.20    0.50
  -3   8   3    4.10    0.50
  -3   8   3    3.60    0.30
   3   8  -3    3.40    0.50
   3   8  -3    2.20    0.50
  -3   8   3    3.80    0.90
   2  -8  -3    1.20    0.20
  -2  -8   3    1.90    0.40
   2  -8  -3    1.50    0.30
  -2  -8   3    1.00    0.30
  -2  -8   3    0.70    0.20
   2  -8  -3    1.50    0.30
  -2  -8   3    0.70    0.20
  -2   8   3    1.20    0.20
   2   8  -3    1.30    0.20
   2   8  -3    0.80    0.20
  -2   8   3    1.10    0.20
  -2   8   3    0.80    0.50
  -1  -8   3   15.30    1.10
   1  -8  -3   16.10    1.00
   1  -8  -3   15.70    0.80
  -1  -8   3   16.20    1.10
   1  -8  -3   15.60    1.00
  -1  -8   3   16.80    1.30
  -1  -8   3   16.00    1.00
   1   8  -3   17.30    0.80
  -1   8   3   16.40    0.80
   1   8  -3   15.70    1.10
   1   8  -3   16.50    0.80
  -1   8   3   16.80    0.90
  -1   8   3   16.40    0.90
   0  -8   3    0.60    0.40
   0  -8  -3    0.30    0.20
   0  -8   3    0.00    0.10
   0  -8  -3    0.40    0.20
   0  -8   3    0.30    0.20
   0  -8   3    0.00    0.20
   0  -8  -3    0.20    0.20
   0   8   3    0.00    0.10
   0   8  -3    0.50    0.20
   0   8   3    0.10    0.10
   0   8   3    0.30    0.20
   0   8   3    0.30    0.10
   0   8  -3    0.00    0.10
   1  -8   3   30.20    1.30
   1  -8   3   29.50    1.40
  -1  -8  -3   31.70    1.60
  -1  -8  -3   30.40    1.40
   1  -8   3   32.40    1.80
   1   8   3   29.80    1.60
   1   8   3   30.30    1.20
  -1   8  -3   30.00    1.30
   1   8   3   32.00    1.30
   1   8   3   31.40    1.30
   2  -8   3    2.80    0.40
   2  -8   3    2.50    0.50
  -2  -8  -3    2.70    0.50
  -2  -8  -3    3.00    0.50
   2  -8   3    2.70    0.30
   2   8   3    2.00    0.30
   2   8   3    2.50    0.30
  -2   8  -3    2.70    0.40
   2   8   3    2.80    0.50
   2   8   3    3.30    0.40
  -3  -8  -3    0.40    0.30
  -3  -8  -3    0.60    0.20
   3  -8   3    0.30    0.20
   3  -8   3    0.70    0.40
   3  -8   3    0.60    0.20
   3   8   3    0.20    0.20
  -3   8  -3    0.50    0.20
   3   8   3    0.30    0.20
   3   8   3    0.70    0.20
  -3   8  -3    0.60    0.10
   3   8   3   -0.10    0.30
   4  -8   3  171.28    5.90
  -4  -8  -3  177.68    6.10
   4  -8   3  170.58    5.80
   4  -8   3  167.48    5.20
   4  -8   3  176.98    6.60
  -4  -8  -3  171.28    6.20
  -4  -8  -3  166.48    5.60
   4   8   3  169.98    5.70
  -4   8  -3  175.58    5.80
   4   8   3  163.48    5.50
   4   8   3  167.88    6.20
  -4   8  -3  169.78    5.20
   4   8   3  170.58    5.70
   5  -8   3   93.69    3.60
   5  -8   3   96.89    3.80
  -5  -8  -3   99.39    4.20
  -5  -8  -3   97.79    4.10
  -5   8  -3  101.59    3.80
   5   8   3  102.49    3.80
   5   8   3   88.29    4.20
   5   8   3   98.69    4.30
  -7  -9   3   28.70    1.40
   7  -9  -3   27.60    1.20
   7  -9  -3   28.30    1.60
  -7  -9   3   27.60    1.40
   7  -9  -3   25.50    1.40
  -7  -9   3   27.50    1.80
  -7   9   3   27.00    1.10
   7   9  -3   30.60    1.40
  -7   9   3   29.30    2.80
  -6  -9   3   80.29    3.00
  -6  -9   3   89.49    3.20
  -6  -9   3   85.19    3.10
   6  -9  -3   81.99    3.00
  -6  -9   3   79.29    3.50
   6  -9  -3   86.19    2.80
   6  -9  -3   81.89    3.30
   6   9  -3   86.19    3.80
   6   9  -3   86.49    3.00
  -6   9   3   82.69    3.20
  -6   9   3   82.09    4.90
   5  -9  -3   49.50    1.80
  -5  -9   3   49.30    2.10
   5  -9  -3   47.90    1.90
   5  -9  -3   47.70    2.10
  -5  -9   3   50.19    2.30
  -5  -9   3   49.80    2.00
   5   9  -3   50.79    2.40
  -5   9   3   47.40    2.00
   5   9  -3   46.50    2.50
   5   9  -3   48.30    1.90
  -5   9   3   44.90    3.30
   4  -9  -3  334.77   10.50
   4  -9  -3  330.57   10.10
  -4  -9   3  334.17   10.40
  -4  -9   3  348.57   10.60
  -4  -9   3  340.97   10.70
  -4  -9   3  339.97   10.20
   4  -9  -3  364.46    9.90
   4  -9  -3  337.87   10.20
   4   9  -3  339.47   10.70
   4   9  -3  334.57   11.00
   4   9  -3  331.37   10.20
  -4   9   3  315.37   12.30
  -4   9   3  332.77   10.30
   3  -9  -3  191.48    6.40
  -3  -9   3  197.28    6.40
   3  -9  -3  196.28    6.30
  -3  -9   3  194.58    6.30
   3  -9  -3  204.78    6.00
  -3  -9   3  194.18    6.50
   3  -9  -3  202.68    5.90
  -3  -9   3  201.28    6.60
  -3  -9   3  191.28    6.50
  -3   9   3  203.38    6.00
  -3   9   3  192.08    8.00
   3   9  -3  192.28    6.80
   3   9  -3  202.18    6.50
  -3   9   3  194.18    6.20
  -2  -9   3   44.60    1.90
   2  -9  -3   48.40    1.70
   2  -9  -3   46.10    2.00
  -2  -9   3   44.70    2.30
  -2  -9   3   45.70    2.00
  -2  -9   3   48.60    2.20
   2  -9  -3   45.40    2.00
  -2   9   3   47.20    1.80
  -2   9   3   46.70    1.60
  -2   9   3   48.30    1.70
   2   9  -3   44.40    1.90
   2   9  -3   48.40    1.70
  -2   9   3   52.79    3.20
   2   9  -3   47.60    2.30
  -1  -9   3   34.00    1.90
   1  -9  -3   39.40    1.80
  -1  -9   3   41.10    1.70
   1  -9  -3   35.40    1.70
  -1  -9   3   40.30    1.70
  -1  -9   3   38.50    2.20
   1  -9  -3   38.80    1.50
  -1   9   3   40.50    1.70
  -1   9   3   39.40    1.50
   1   9  -3   37.40    1.40
   1   9  -3   40.40    1.30
  -1   9   3   36.30    1.60
   1   9  -3   41.70    2.00
   0  -9  -3  323.77   10.10
   0  -9   3  320.77   11.00
   0  -9   3  315.47   10.40
   0  -9   3  313.67    9.90
   0  -9  -3  317.47    9.80
   0  -9   3  321.27    9.90
   0  -9  -3  335.07   10.30
   0   9   3  330.77    9.80
   0   9   3  317.17    9.70
   0   9  -3  314.17    9.60
   0   9   3  328.57   10.10
   1  -9   3  295.87    9.40
   1  -9   3  319.37   10.30
  -1  -9  -3  317.37    9.70
  -1  -9  -3  304.67    9.90
   1  -9   3  308.77    9.60
   1   9   3  318.77   10.00
   1   9   3  316.07    9.30
   1   9   3  311.07    9.50
   1   9   3  316.07    9.50
  -2  -9  -3    1.20    0.30
   2  -9   3    1.10    0.30
   2  -9   3    1.40    0.20
   2  -9   3    0.50    0.30
  -2  -9  -3    0.70    0.30
   2   9   3    0.40    0.20
   2   9   3    0.10    0.30
  -2   9  -3    0.80    0.20
   2   9   3    0.90    0.20
  -3  -9  -3    5.80    0.70
   3  -9   3    4.00    0.80
  -3  -9  -3    7.80    0.60
   3  -9   3    6.50    0.40
   3  -9   3    5.70    0.60
  -3  -9  -3    7.00    1.00
  -3   9  -3    6.20    0.30
   3   9   3    7.40    0.80
   3   9   3    6.50    0.60
  -3   9  -3    6.90    0.90
   3   9   3    6.20    0.50
  -4  -9  -3  382.86   12.30
  -4  -9  -3  360.86   12.00
   4  -9   3  372.96   12.70
  -4  -9  -3  358.26   12.20
   4  -9   3  388.16   11.70
   4   9   3  383.26   12.30
   4   9   3  369.06   11.70
   4   9   3  375.86   12.30
   4   9   3  379.06   11.50
   4   9   3  381.46   11.70
  -4   9  -3  384.16   11.10
  -5  -9  -3   32.70    2.00
   5  -9   3   34.30    1.70
   5  -9   3   36.50    2.40
   5  -9   3   34.00    1.80
  -5  -9  -3   32.50    2.10
   5   9   3   32.30    2.10
   5   9   3   33.40    1.80
  -5   9  -3   32.80    2.00
  -7 -10   3    0.50    0.20
   7 -10  -3   -0.30    0.30
   7 -10  -3    0.20    0.20
   7 -10  -3    0.90    0.20
  -7 -10   3    0.40    0.20
  -7  10   3    0.60    0.70
  -7  10   3    0.50    0.20
   7  10  -3    0.40    0.30
  -6 -10   3  125.59    4.80
  -6 -10   3  131.69    4.50
  -6 -10   3  123.99    4.20
   6 -10  -3  120.59    4.20
   6 -10  -3  124.79    3.90
  -6 -10   3  124.99    4.30
   6 -10  -3  121.39    4.50
  -6  10   3  132.89    6.60
   6  10  -3  124.19    5.20
  -6  10   3  125.19    4.30
   6  10  -3  121.89    4.20
   6  10  -3  126.99    5.40
   5 -10  -3   32.90    1.40
   5 -10  -3   36.20    1.70
  -5 -10   3   33.60    1.60
  -5 -10   3   34.20    1.80
   5 -10  -3   32.90    1.30
  -5 -10   3   33.50    1.90
   5  10  -3   32.30    1.90
  -5  10   3   36.20    1.50
  -5  10   3   30.50    2.80
   5  10  -3   32.70    1.40
  -4 -10   3   10.60    0.90
   4 -10  -3   10.30    0.80
   4 -10  -3    9.90    0.60
   4 -10  -3   10.50    0.50
  -4 -10   3   10.90    0.90
  -4 -10   3    9.90    0.80
   4 -10  -3   10.40    0.60
   4  10  -3   10.90    1.10
  -4  10   3   11.20    1.60
  -4  10   3    9.90    0.70
   4  10  -3   10.30    0.70
   4  10  -3   10.50    0.90
  -3 -10   3   19.40    1.20
   3 -10  -3   17.20    1.10
   3 -10  -3   18.70    1.00
  -3 -10   3   19.30    1.10
  -3 -10   3   19.10    1.20
   3 -10  -3   19.10    0.90
  -3 -10   3   19.60    1.00
  -3 -10   3   18.90    1.20
  -3  10   3   21.00    2.10
   3  10  -3   20.80    1.50
  -3  10   3   19.10    0.90
   3  10  -3   18.10    1.20
  -2 -10   3  105.99    3.70
   2 -10  -3   98.99    3.70
   2 -10  -3  108.39    3.40
   2 -10  -3  106.69    3.70
  -2 -10   3  102.99    3.70
  -2 -10   3   95.29    3.90
  -2 -10   3   97.69    4.00
  -2 -10   3   96.09    3.50
  -2  10   3  106.09    3.60
   2  10  -3   98.19    3.50
  -2  10   3  108.39    5.10
   2  10  -3  101.29    3.30
  -2  10   3  105.29    3.40
   2  10  -3  105.09    4.10
  -1 -10   3    4.80    0.60
   1 -10  -3    4.90    0.50
  -1 -10   3    4.40    0.70
  -1 -10   3    4.40    0.70
  -1 -10   3    4.10    0.50
  -1 -10   3    4.70    0.50
   1 -10  -3    4.00    0.50
   1 -10  -3    3.80    0.40
  -1  10   3    5.00    0.40
   1  10  -3    3.20    0.50
  -1  10   3    4.50    0.40
  -1  10   3    4.90    1.00
  -1  10   3    5.10    0.40
   1  10  -3    4.60    0.30
   0 -10   3    7.60    0.60
   0 -10   3    7.60    0.60
   0 -10   3    6.50    0.80
   0 -10  -3    7.20    0.70
   0 -10  -3    7.30    0.70
   0 -10  -3    7.30    0.60
   0 -10   3    8.40    1.10
   0  10   3    7.40    0.50
   0  10   3    7.80    0.60
   0  10  -3    6.60    0.40
   0  10   3    6.70    0.70
  -1 -10  -3  131.79    4.40
   1 -10   3  133.59    5.00
   1 -10   3  128.09    4.10
   1 -10   3  130.29    4.40
  -1 -10  -3  126.09    4.60
   1  10   3  128.39    4.10
   1  10   3  129.69    4.30
   1  10   3  132.39    4.20
   1  10   3  122.49    4.60
  -1  10  -3  126.49    4.00
   2 -10   3    2.10    0.40
  -2 -10  -3    2.70    0.50
   2 -10   3    2.50    0.20
  -2 -10  -3    2.70    0.50
   2 -10   3    1.50    0.50
   2  10   3    2.00    0.30
   2  10   3    2.40    0.50
  -3 -10  -3   22.80    1.50
  -3 -10  -3   24.70    1.40
   3 -10   3   24.60    1.30
   3 -10   3   28.40    1.90
  -3 -10  -3   25.70    1.20
   3 -10   3   25.90    0.90
  -3  10  -3   24.40    0.90
   3  10   3   23.80    1.30
   3  10   3   26.60    1.70
   4 -10   3  106.49    4.10
  -4 -10  -3  102.49    3.70
  -4 -10  -3  107.09    4.10
   4 -10   3  109.59    3.90
  -4 -10  -3  105.39    4.30
   4 -10   3  109.89    4.80
  -4  10  -3  108.39    3.30
   4  10   3  109.89    4.40
   4  10   3  104.29    3.90
   4  10   3   99.29    4.20
  -5 -10  -3   12.10    1.10
  -5 -10  -3   11.90    1.20
   5 -10   3   11.40    1.00
   5 -10   3   11.70    1.60
   5 -10   3    9.90    1.00
   5  10   3   10.90    1.00
   5  10   3   10.50    1.30
   7 -11  -3   26.00    1.10
  -7 -11   3   26.20    1.40
   7 -11  -3   25.60    1.60
  -7 -11   3   27.50    1.40
   7 -11  -3   24.70    1.40
  -7  11   3   25.50    1.00
  -7  11   3   25.70    2.80
  -6 -11   3   11.40    0.90
  -6 -11   3   13.20    1.20
  -6 -11   3   13.10    1.00
   6 -11  -3   12.80    0.60
   6 -11  -3   11.60    0.80
   6 -11  -3   11.50    1.00
  -6 -11   3   14.30    0.80
   6  11  -3   11.60    0.80
  -6  11   3   10.40    1.80
   6  11  -3   10.90    1.10
  -6  11   3   12.80    0.80
   6  11  -3   11.20    1.30
  -6  11   3   12.10    0.50
   5 -11  -3  307.27    9.40
   5 -11  -3  296.27    9.70
  -5 -11   3  306.87    9.80
  -5 -11   3  307.67   10.10
  -5 -11   3  310.47    9.70
   5 -11  -3  320.17    9.20
   5  11  -3  307.07   10.10
  -5  11   3  293.87   12.00
   5  11  -3  307.27    9.50
  -5  11   3  332.47    9.40
  -4 -11   3    1.90    0.40
   4 -11  -3    3.00    0.30
   4 -11  -3    2.60    0.30
   4 -11  -3    2.60    0.40
  -4 -11   3    2.20    0.40
  -4 -11   3    1.80    0.40
   4 -11  -3    2.70    0.30
  -4  11   3    2.80    0.40
   4  11  -3    2.80    0.30
  -4  11   3    2.20    0.90
   4  11  -3    2.50    0.60
   4  11  -3    2.10    0.50
  -3 -11   3    0.20    0.20
  -3 -11   3    0.20    0.20
   3 -11  -3    0.30    0.20
   3 -11  -3    0.00    0.10
  -3 -11   3    0.20    0.20
   3 -11  -3    0.30    0.10
  -3 -11   3   -0.10    0.20
  -3 -11   3    0.50    0.20
  -3  11   3    0.00    0.10
   3  11  -3    0.00    0.20
  -3  11   3    0.10    0.10
  -3  11   3    0.30    0.40
   3  11  -3    0.20    0.20
   2 -11  -3  347.07   10.50
  -2 -11   3  334.47   10.50
   2 -11  -3  346.37   10.20
  -2 -11   3  337.37   10.40
  -2 -11   3  332.27   11.00
  -2 -11   3  327.27   10.60
   2 -11  -3  347.57   10.50
  -2 -11   3  342.07   10.80
  -2  11   3  341.87   10.10
  -2  11   3  346.47   10.20
   2  11  -3  314.17   10.20
   2  11  -3  324.57   10.00
   2  11  -3  342.77   11.10
  -1 -11   3    5.30    0.80
   1 -11  -3    5.80    0.60
  -1 -11   3    5.30    0.60
   1 -11  -3    4.80    0.70
   1 -11  -3    5.70    0.50
  -1 -11   3    5.40    0.90
  -1 -11   3    4.40    0.50
  -1 -11   3    5.20    0.50
   1  11  -3    5.00    0.80
  -1  11   3    5.80    0.40
  -1  11   3    5.70    0.50
   1  11  -3    5.30    0.30
  -1  11   3    4.80    1.00
  -1  11   3    5.30    0.40
   0 -11   3   60.89    2.30
   0 -11   3   60.69    2.60
   0 -11  -3   59.19    2.30
   0 -11  -3   59.89    2.60
   0 -11   3   62.39    2.80
   0 -11  -3   62.39    2.40
   0  11   3   59.69    2.30
   0  11   3   60.09    2.10
   0  11   3   55.79    2.40
   1 -11   3    9.00    0.70
  -1 -11  -3    9.80    0.90
   1 -11   3   10.20    0.60
   1 -11   3   10.10    1.00
  -1 -11  -3    9.90    0.80
   1  11   3    9.10    0.90
   1  11   3    9.80    0.70
  -1  11  -3    9.30    0.50
   1  11   3    9.40    0.60
   1  11   3    9.60    0.60
   2 -11   3   19.80    1.60
  -2 -11  -3   21.00    1.60
   2 -11   3   21.30    0.80
  -2 -11  -3   21.30    1.70
   2 -11   3   19.90    1.10
   2  11   3   19.90    1.40
   2  11   3   19.50    1.00
   3 -11   3    2.90    0.20
  -3 -11  -3    2.00    0.30
  -3 -11  -3    2.70    0.60
  -3 -11  -3    3.30    0.60
   3 -11   3    2.30    0.60
   3 -11   3    2.40    0.40
   3  11   3    3.40    0.50
   3  11   3    1.70    0.80
   4 -11   3   46.10    2.30
   4 -11   3   44.60    2.00
  -4 -11  -3   46.50    2.50
  -4 -11  -3   44.70    2.30
   4 -11   3   46.80    2.80
  -4 -11  -3   46.10    1.90
   4  11   3   45.00    2.30
   4  11   3   46.30    2.20
   4  11   3   47.20    2.60
   6 -12  -3    0.50    0.30
  -6 -12   3    0.60    0.20
   6 -12  -3    0.90    0.10
  -6 -12   3    0.70    0.40
  -6 -12   3    0.60    0.30
  -6  12   3    0.80    0.70
   6  12  -3    0.40    0.50
  -6  12   3    0.80    0.20
  -6  12   3    0.70    0.10
   5 -12  -3    7.40    0.70
   5 -12  -3    7.80    0.40
  -5 -12   3    8.10    0.80
  -5 -12   3    7.40    0.60
   5 -12  -3    7.10    0.50
  -5 -12   3    6.80    0.80
  -5 -12   3    7.10    0.70
   5  12  -3    7.70    0.60
  -5  12   3    6.70    0.50
   5  12  -3    8.30    1.20
   5  12  -3    8.20    0.90
  -5  12   3    9.50    1.60
   4 -12  -3   43.40    1.60
  -4 -12   3   42.50    2.40
  -4 -12   3   44.60    1.90
  -4 -12   3   44.40    2.10
   4 -12  -3   41.50    1.50
   4 -12  -3   41.20    1.90
   4 -12  -3   43.90    1.70
   4 -12  -3   43.90    1.50
   4  12  -3   41.10    2.10
  -4  12   3   43.00    1.50
  -4  12   3   39.90    3.10
   4  12  -3   42.30    1.70
  -3 -12   3    1.90    0.30
  -3 -12   3    1.80    0.50
   3 -12  -3    2.10    0.30
  -3 -12   3    2.30    0.40
   3 -12  -3    1.70    0.40
  -3 -12   3    1.70    0.40
   3 -12  -3    1.60    0.30
  -3  12   3    1.90    0.30
  -3  12   3    2.20    0.30
   3  12  -3    2.40    0.40
  -3  12   3    2.30    0.90
   3  12  -3    1.60    0.50
   2 -12  -3  158.38    5.50
  -2 -12   3  164.38    5.60
  -2 -12   3  172.68    5.40
   2 -12  -3  165.38    5.20
  -2 -12   3  147.69    6.00
  -2 -12   3  163.78    5.60
   2 -12  -3  181.08    5.60
  -2 -12   3  169.58    5.90
   2  12  -3  162.48    5.00
   2  12  -3  172.68    6.10
  -2  12   3  166.48    5.60
  -2  12   3  169.08    5.10
   2  12  -3  157.88    5.10
  -2  12   3  161.18    7.10
   2  12  -3  165.08    5.10
   1 -12  -3   13.30    0.80
  -1 -12   3   12.10    1.30
  -1 -12   3   14.30    0.90
  -1 -12   3   11.20    0.80
  -1 -12   3   13.00    1.00
   1 -12  -3   14.00    1.40
  -1 -12   3   14.80    1.20
   1 -12  -3   14.90    1.00
  -1  12   3   12.90    0.80
  -1  12   3   14.20    0.70
  -1  12   3   12.50    0.60
   1  12  -3   12.70    0.60
  -1  12   3   12.90    1.60
   1  12  -3   12.70    1.10
   0 -12   3    6.70    0.50
   0 -12  -3    6.00    0.70
   0 -12  -3    7.50    0.70
   0 -12   3    5.30    0.80
   0 -12   3    6.00    0.60
   0 -12  -3    5.60    0.60
   0 -12   3    6.10    0.70
   0  12  -3    6.00    0.30
   0  12   3    5.40    0.50
   0  12   3    6.70    0.60
   0  12   3    6.50    1.20
   0  12   3    5.80    0.40
   1 -12   3   72.79    3.00
   1 -12   3   84.79    3.60
  -1 -12  -3   79.89    3.30
   1 -12   3   81.09    3.30
   1 -12   3   77.99    2.60
  -1 -12  -3   78.19    3.00
   1  12   3   81.59    3.20
   1  12   3   78.29    2.70
   1  12   3   87.69    4.20
  -2 -12  -3  126.09    4.50
  -2 -12  -3  125.19    4.80
   2 -12   3  129.49    4.40
   2 -12   3  126.19    3.80
  -2 -12  -3  128.49    4.20
   2 -12   3  129.09    5.30
   2  12   3  121.79    4.20
   2  12   3  125.99    4.60
   2  12   3  129.49    4.30
   2  12   3  123.69    4.80
   3 -12   3    1.70    0.40
  -3 -12  -3    1.70    0.50
  -3 -12  -3    2.30    0.50
   3 -12   3    1.00    0.40
   3  12   3    1.00    0.40
   3  12   3    1.60    0.50
  -4 -12  -3    8.90    0.90
  -4 -12  -3    9.00    1.10
   4 -12   3   11.70    1.40
   4 -12   3    9.70    0.80
  -4 -12  -3    9.10    0.70
   4  12   3    7.20    0.80
   4  12   3    8.70    0.80
   4  12   3   10.20    1.10
  -6 -13   3   -0.20    0.20
   6 -13  -3   -0.30    0.30
   6 -13  -3   -0.20    0.20
  -6 -13   3   -0.20    0.20
  -6 -13   3    0.20    0.20
   6  13  -3   -0.80    0.40
  -6  13   3    0.40    0.70
   5 -13  -3  235.68    7.40
   5 -13  -3  215.78    7.90
   5 -13  -3  233.48    6.90
  -5 -13   3  238.98    7.70
  -5 -13   3  229.08    7.90
  -5 -13   3  241.48    7.50
  -5 -13   3  230.38    7.30
   5 -13  -3  228.88    7.10
   5  13  -3  226.28    7.90
   5  13  -3  220.68    8.30
   5  13  -3  232.98    7.30
  -4 -13   3   87.09    3.50
   4 -13  -3   86.09    2.80
   4 -13  -3   89.09    2.90
  -4 -13   3   89.39    3.30
   4 -13  -3   82.99    3.30
  -4 -13   3   86.19    3.00
   4 -13  -3   86.29    2.90
  -4  13   3   88.39    5.10
   4  13  -3   83.79    3.40
   4  13  -3   90.79    3.00
  -3 -13   3    0.60    0.20
   3 -13  -3    0.50    0.20
  -3 -13   3    0.20    0.20
   3 -13  -3    0.10    0.20
  -3 -13   3    0.70    0.30
   3  13  -3    0.40    0.20
  -3  13   3    0.80    0.30
  -3  13   3    0.40    0.50
  -3  13   3    0.60    0.10
   3  13  -3    0.30    0.30
   3  13  -3    0.70    0.20
   2 -13  -3   12.20    0.90
  -2 -13   3   12.50    1.10
   2 -13  -3   12.90    0.80
  -2 -13   3   12.70    0.90
   2 -13  -3   13.10    0.90
  -2 -13   3   13.40    1.10
  -2 -13   3   12.50    1.20
  -2 -13   3   12.80    0.80
   2  13  -3   11.90    1.20
  -2  13   3   11.60    0.80
   2  13  -3   13.00    0.60
  -2  13   3   12.50    0.60
  -2  13   3   13.70    2.60
  -1 -13   3  844.12   28.80
   1 -13  -3  953.10   28.00
   1 -13  -3  996.80   27.90
  -1 -13   3  952.90   27.70
  -1 -13   3  926.41   28.00
  -1 -13   3  974.60   28.40
  -1  13   3  928.31   27.70
   1  13  -3  903.91   27.20
   1  13  -3  936.31   28.50
  -1  13   3  954.20   29.80
  -1  13   3  944.81   27.40
   0 -13   3    4.80    0.50
   0 -13  -3    3.80    0.70
   0 -13   3    3.10    0.60
   0 -13   3    4.90    0.60
   0 -13  -3    4.00    0.60
   0 -13  -3    3.90    0.50
   0 -13   3    3.20    0.40
   0  13   3    4.30    0.60
   0  13   3    4.30    0.40
   0  13   3    3.90    1.10
   0  13   3    4.10    0.50
  -1 -13  -3  220.48    7.60
   1 -13   3  227.88    8.00
   1 -13   3  227.88    7.50
  -1 -13  -3  226.68    7.30
   1 -13   3  225.18    6.70
   1  13   3  220.18    6.90
   1  13   3  212.88    7.40
  -2 -13  -3  148.19    4.70
   2 -13   3  149.79    5.80
   2 -13   3  136.89    4.90
   2 -13   3  153.08    5.30
  -2 -13  -3  151.88    5.50
  -2 -13  -3  144.69    5.10
   2  13   3  129.09    5.80
   2  13   3  146.79    4.90
   2  13   3  144.99    4.70
   2  13   3  146.99    5.10
   2  13   3  149.39    5.40
   3 -13   3    3.00    0.70
  -3 -13  -3    3.10    0.50
   3 -13   3    3.40    0.50
  -3 -13  -3    2.50    0.60
  -3 -13  -3    3.00    0.60
   3  13   3    2.40    0.60
   3  13   3    2.80    0.70
   3  13   3    3.20    0.50
  -4 -13  -3    5.30    0.60
  -4 -13  -3    6.30    0.80
   4 -13   3    5.90    0.70
  -4 -13  -3    6.10    1.00
   4 -13   3    8.70    1.40
   4  13   3    5.70    1.00
   4  13   3    6.10    0.80
   4  13   3    6.80    0.80
   4  13   3    5.30    0.70
   6 -14  -3   41.90    2.10
   6 -14  -3   44.80    2.10
  -6 -14   3   41.30    1.90
  -6 -14   3   39.80    2.30
   6 -14  -3   41.70    1.80
  -6 -14   3   43.80    2.00
  -6 -14   3   42.10    2.00
  -6  14   3   43.00    3.70
   6  14  -3   40.00    2.40
   5 -14  -3    0.70    0.20
  -5 -14   3    1.10    0.30
   5 -14  -3    1.00    0.10
   5 -14  -3    0.80    0.20
  -5 -14   3    1.00    0.20
  -5 -14   3    0.20    0.30
  -5 -14   3    1.00    0.30
   5  14  -3    0.20    0.50
  -5  14   3    0.30    0.70
   5  14  -3    0.80    0.40
   4 -14  -3    9.50    0.80
  -4 -14   3   10.00    0.80
  -4 -14   3    9.40    0.60
   4 -14  -3    9.90    0.50
  -4 -14   3    9.30    0.90
  -4 -14   3   10.10    0.90
   4 -14  -3   10.10    0.60
   4  14  -3    8.60    0.90
   4  14  -3    9.10    1.20
   4  14  -3   11.20    0.70
  -4  14   3   10.70    1.70
   3 -14  -3    3.40    0.50
  -3 -14   3    2.40    0.40
  -3 -14   3    2.60    0.30
  -3 -14   3    2.00    0.50
  -3 -14   3    3.20    0.60
  -3 -14   3    2.10    0.50
   3 -14  -3    2.80    0.30
   3 -14  -3    3.20    0.50
   3  14  -3    2.40    0.40
   3  14  -3    2.90    0.30
  -3  14   3    3.00    1.10
   3  14  -3    2.70    0.30
  -3  14   3    2.50    0.20
  -2 -14   3    0.20    0.20
  -2 -14   3    0.40    0.20
   2 -14  -3   -0.50    0.20
   2 -14  -3    0.00    0.10
  -2 -14   3    0.00    0.20
   2 -14  -3    0.00    0.20
  -2 -14   3   -0.20    0.30
  -2 -14   3    0.10    0.20
  -2  14   3    0.00    0.40
   2  14  -3    0.20    0.10
   2  14  -3    0.10    0.20
  -2  14   3    0.10    0.10
  -2  14   3   -0.20    0.20
  -1 -14   3    4.90    0.50
  -1 -14   3    5.60    0.90
   1 -14  -3    6.00    0.60
   1 -14  -3    6.20    0.70
   1 -14  -3    5.00    0.50
  -1 -14   3    6.00    0.70
  -1 -14   3    5.80    0.60
   1  14  -3    5.60    0.90
  -1  14   3    5.50    0.40
  -1  14   3    5.80    0.60
  -1  14   3    5.90    1.20
   1  14  -3    5.70    0.40
   0 -14  -3   32.90    1.60
   0 -14   3   33.20    1.50
   0 -14   3   33.20    1.80
   0 -14   3   31.90    1.40
   0 -14   3   33.60    2.00
   0  14   3   33.10    1.20
   0  14   3   35.10    1.40
   0  14   3   34.90    2.60
  -1 -14  -3   64.19    2.30
  -1 -14  -3   61.59    2.80
   1 -14   3   59.99    3.90
  -1 -14  -3   60.89    2.50
   1 -14   3   59.99    2.40
   1 -14   3   61.79    2.80
   1  14   3   61.39    2.60
   1  14   3   60.49    3.40
   1  14   3   60.69    2.20
   1  14   3   63.19    2.60
   1  14   3   61.39    2.20
  -2 -14  -3   63.49    2.90
  -2 -14  -3   62.69    2.30
   2 -14   3   61.89    3.20
   2 -14   3   65.49    2.80
  -2 -14  -3   61.09    2.70
   2 -14   3   59.39    2.40
   2  14   3   63.29    2.90
   2  14   3   61.39    2.50
   2  14   3   65.69    3.30
  -3 -14  -3    0.70    0.20
   3 -14   3    0.20    0.30
  -3 -14  -3    0.00    0.30
   3 -14   3    0.10    0.20
   3 -14   3    0.00    0.30
  -3 -14  -3    0.00    0.20
   3  14   3    0.20    0.30
   3  14   3   -0.10    0.30
   3  14   3   -0.10    0.30
   5 -15  -3   38.90    1.90
   5 -15  -3   38.80    1.50
   5 -15  -3   39.00    1.40
  -5 -15   3   40.50    1.70
  -5 -15   3   36.80    1.90
  -5 -15   3   36.30    2.10
  -5 -15   3   41.10    2.00
   5  15  -3   37.90    2.10
  -5  15   3   40.40    3.50
   4 -15  -3    5.30    0.70
   4 -15  -3    5.60    0.50
  -4 -15   3    4.40    0.70
  -4 -15   3    4.20    0.70
  -4 -15   3    6.20    0.50
  -4 -15   3    5.70    0.70
   4  15  -3    7.80    1.20
   4  15  -3    5.50    0.60
  -4  15   3    5.60    1.40
   3 -15  -3  183.48    5.90
  -3 -15   3  182.78    6.40
  -3 -15   3  176.68    6.60
  -3 -15   3  186.88    5.90
   3 -15  -3  184.08    6.80
   3 -15  -3  190.38    5.90
  -3 -15   3  190.98    6.60
  -3 -15   3  181.78    6.30
  -3  15   3  184.18    8.30
   3  15  -3  200.08    5.80
   3  15  -3  191.88    5.70
  -2 -15   3  161.88    5.20
   2 -15  -3  161.28    5.50
   2 -15  -3  152.58    5.40
  -2 -15   3  166.48    5.60
  -2 -15   3  156.98    5.30
  -2 -15   3  158.58    6.30
   2 -15  -3  164.28    5.30
  -2 -15   3  160.68    5.60
  -2  15   3  164.48    7.30
  -2  15   3  163.08    4.90
  -2  15   3  166.48    5.50
  -1 -15   3   14.80    0.90
  -1 -15   3   14.60    1.30
   1 -15  -3   14.40    0.90
  -1 -15   3   13.90    1.10
   1 -15  -3   12.40    0.90
   1 -15  -3   12.40    1.00
  -1 -15   3   13.80    0.60
  -1 -15   3   11.20    0.90
  -1  15   3   13.30    1.00
  -1  15   3   14.10    1.80
  -1  15   3   14.00    0.70
   0 -15   3   81.59    4.40
   0 -15  -3   71.79    2.80
   0 -15   3   71.89    3.00
   0 -15   3   71.99    2.70
   0 -15  -3   69.29    2.50
   0 -15   3   71.39    2.50
   0 -15  -3   76.89    3.10
   0 -15   3   68.09    2.20
   0  15   3   63.09    3.80
  -1 -15  -3    6.80    0.70
  -1 -15  -3    7.30    0.60
   1 -15   3    6.80    1.10
  -1 -15  -3    7.10    0.80
   1 -15   3    7.10    0.80
   1 -15   3    7.50    0.60
   1  15   3    7.50    0.60
   1  15   3    7.10    0.60
   1  15   3    8.30    0.80
   1  15   3    6.90    0.80
   1  15   3    6.20    1.10
   2 -15   3   16.30    1.50
   2 -15   3   15.20    1.00
  -2 -15  -3   16.60    1.20
   2 -15   3   17.10    1.30
  -2 -15  -3   16.30    1.30
  -2 -15  -3   16.20    0.90
   2  15   3   17.80    1.10
   2  15   3   16.90    1.00
   2  15   3   19.50    1.30
   3 -15   3    0.20    0.40
   3 -15   3    0.40    0.30
  -3 -15  -3    0.10    0.40
   3 -15   3    0.40    0.30
  -3 -15  -3   -0.20    0.20
  -3 -15  -3    0.40    0.30
   3  15   3   -0.20    0.30
   3  15   3    0.10    0.40
   3  15   3    0.40    0.40
   4 -16  -3    0.20    0.20
  -4 -16   3   -0.10    0.20
  -4 -16   3   -0.10    0.20
   4 -16  -3    0.00    0.30
  -4 -16   3    0.10    0.30
  -4 -16   3    0.00    0.10
   4  16  -3   -0.20    0.30
   4  16  -3   -0.30    0.20
   4  16  -3   -0.60    0.40
  -4  16   3   -0.10    0.60
  -3 -16   3    2.40    0.60
   3 -16  -3    3.00    0.40
   3 -16  -3    2.70    0.50
  -3 -16   3    2.60    0.70
  -3 -16   3    3.00    0.40
  -3 -16   3    3.90    0.70
  -3 -16   3    2.70    0.50
   3 -16  -3    3.10    0.40
   3  16  -3    2.50    0.70
  -2 -16   3   22.50    2.00
  -2 -16   3   27.10    1.50
  -2 -16   3   27.90    1.70
   2 -16  -3   26.40    1.30
   2 -16  -3   27.30    1.40
  -2 -16   3   26.60    1.50
   2 -16  -3   26.90    1.40
  -2 -16   3   26.00    1.10
  -2  16   3   27.80    2.60
  -2  16   3   26.80    1.50
   1 -16  -3    0.40    0.30
  -1 -16   3    0.10    0.20
   1 -16  -3    0.70    0.20
   1 -16  -3    0.50    0.30
  -1 -16   3    0.40    0.20
   1 -16  -3    0.20    0.20
  -1 -16   3    0.50    0.30
  -1 -16   3    0.30    0.30
  -1 -16   3    0.50    0.10
  -1  16   3    0.30    0.50
   0 -16   3   13.90    0.90
   0 -16   3   13.90    0.60
   0 -16  -3   15.10    1.20
   0 -16   3   13.50    0.70
   0 -16  -3   14.10    1.00
   0 -16   3   14.90    1.40
   0 -16  -3   13.80    0.70
   0 -16   3   13.80    1.10
   0  16   3   12.30    1.50
   0  16   3   14.00    1.10
   1 -16   3    7.00    1.10
  -1 -16  -3    5.90    0.70
   1 -16   3    6.10    0.80
   1 -16   3    4.40    0.50
  -1 -16  -3    4.40    0.50
  -1 -16  -3    6.10    0.90
   1  16   3    5.90    0.50
   1  16   3    4.70    0.60
   1  16   3    4.60    1.00
  -2 -16  -3    0.30    0.20
   2 -16   3    0.50    0.30
   2 -16   3    0.80    0.50
  -2 -16  -3    0.60    0.40
  -2 -16  -3    1.10    0.40
   2 -16   3    0.40    0.30
   2  16   3    0.50    0.30
   2  16   3    0.60    0.50
   2  16   3    0.30    0.30
   2  16   3    0.40    0.40
  -4 -17   3   28.20    1.60
  -4 -17   3   25.70    1.60
  -4 -17   3   28.70    1.30
  -4 -17   3   25.70    1.70
   4 -17  -3   25.80    1.40
   4 -17  -3   25.50    1.20
  -4  17   3   23.50    2.70
   4  17  -3   27.70    1.30
   3 -17  -3  151.68    4.50
  -3 -17   3  143.99    5.40
   3 -17  -3  151.48    4.70
  -3 -17   3  154.08    4.90
   3 -17  -3  150.88    5.00
  -3 -17   3  152.28    5.40
   3 -17  -3  148.79    5.10
  -3 -17   3  159.58    5.60
   3  17  -3  151.88    6.10
  -3  17   3  141.99    7.20
  -2 -17   3    4.30    1.10
  -2 -17   3    4.80    0.80
   2 -17  -3    4.50    0.30
  -2 -17   3    4.00    0.70
   2 -17  -3    4.40    0.60
  -2 -17   3    5.10    0.70
  -2 -17   3    4.90    0.40
   2 -17  -3    5.70    0.60
  -2  17   3    6.10    1.30
   2  17  -3    3.90    0.90
   1 -17  -3   30.90    1.50
  -1 -17   3   30.50    1.70
   1 -17  -3   30.70    1.20
  -1 -17   3   32.20    1.40
   1 -17  -3   30.90    1.70
  -1 -17   3   29.10    1.90
  -1 -17   3   31.80    1.20
  -1 -17   3   27.90    1.50
  -1  17   3   27.80    1.70
   1  17  -3   31.30    2.10
  -1  17   3   28.00    2.60
   0 -17  -3   79.09    3.10
   0 -17   3   78.99    3.30
   0 -17   3   77.59    3.60
   0 -17   3   75.99    2.80
   0 -17  -3   75.79    2.70
   0 -17  -3   77.59    3.30
   0  17   3   77.69    4.20
   1 -17   3  200.08    6.80
  -1 -17  -3  195.48    7.00
   1 -17   3  198.48    7.40
   1 -17   3  197.08    6.30
  -1 -17  -3  198.88    6.70
  -1 -17  -3  194.08    6.20
   1  17   3  193.58    6.00
   1  17   3  194.28    7.70
   2 -18  -3   -0.60    0.20
   2 -18  -3   -0.40    0.20
   2 -18  -3   -0.10    0.10
  -2 -18   3    0.30    0.30
  -2 -18   3   -0.10    0.20
  -2 -18   3   -0.20    0.10
   2 -18  -3    0.00    0.20
  -2 -18   3    0.40    0.30
  -2  18   3    0.00    0.40
   2  18  -3   -0.30    0.40
  -1 -18   3    0.90    0.30
   1 -18  -3    1.30    0.40
  -1 -18   3    1.30    0.20
  -1 -18   3    0.70    0.30
   1 -18  -3    1.10    0.40
  -1 -18   3    1.20    0.50
   1 -18  -3    0.60    0.20
  -1  18   3    1.20    0.70
  -1  18   3    0.20    0.50
   0 -18   3   36.40    1.90
   0 -18  -3   35.10    1.80
   0 -18  -3   34.80    1.40
   0 -18   3   29.80    2.10
   0 -18  -3   34.50    2.00
   0 -18   3   34.20    1.50
   0  18   3   32.50    2.60
  -8   0   4  146.79    6.70
   8   0  -4  159.78    5.10
  -7   0   4   92.29    2.80
   7   0  -4   88.29    3.20
  -7   0   4   90.09    4.50
   7   0  -4   86.19    3.70
   6   0  -4  397.96   12.90
  -6   0   4  407.66   11.90
   6   0  -4  403.96   12.30
  -6   0   4  406.26   14.10
   6   0  -4  417.36   12.90
   5   0  -4  374.06   11.90
  -5   0   4  392.66   11.50
  -5   0   4  379.46   11.50
  -5   0   4  385.66   13.30
   5   0  -4  365.26   11.90
  -5   0   4  389.06   12.00
  -5   0   4  367.56   11.20
   5   0  -4  378.06   11.60
  -4   0   4  132.09    4.40
   4   0  -4  131.39    4.50
   4   0  -4  136.19    4.70
  -4   0   4  131.39    4.40
   3   0  -4  515.05   15.50
   3   0  -4  500.35   15.60
  -3   0   4  517.65   15.60
   3   0  -4  511.85   15.50
  -3   0   4  500.75   15.40
  -3   0   4  518.25   15.30
   2   0  -4  875.21   25.90
  -2   0   4  864.81   26.00
   2   0  -4  878.81   26.00
  -1   0   4  966.50   39.80
   1   0  -4  999.30   80.39
   1   0  -4  968.20   40.00
  -1   0   4  950.10   85.79
   0   0  -4  247.58    7.90
   0   0   4  243.88    7.70
   0   0   4  253.17    8.00
   0   0   4  235.68    7.80
   0   0  -4  246.08    7.70
   0   0   4  236.08    7.80
   1   0   4   84.49    3.10
   1   0   4   86.99    3.10
  -1   0  -4   79.99    3.30
   1   0   4   84.39    3.30
  -1   0  -4   87.09    3.00
   1   0   4   85.99    3.30
   2   0   4  107.69    4.10
   2   0   4  109.79    3.80
   2   0   4  104.19    3.80
  -2   0  -4  110.89    4.20
   3   0   4   82.89    3.10
   3   0   4   81.09    2.90
   3   0   4   80.19    3.30
  -3   0  -4   77.29    3.40
  -4   0  -4   55.39    2.70
   4   0   4   53.69    2.20
   4   0   4   52.09    2.60
   4   0   4   54.19    2.10
   5   0   4  389.36   12.00
  -5   0  -4  396.36   12.80
   5   0   4  386.36   12.80
   5   0   4  378.06   11.80
   8  -1  -4   13.70    1.40
  -8  -1   4   14.20    0.90
   8  -1  -4   14.00    0.90
   8   1  -4   14.20    0.90
  -8   1   4   14.60    1.80
   7  -1  -4   16.00    1.40
   7  -1  -4   17.60    1.00
  -7  -1   4   17.80    0.80
  -7  -1   4   20.80    1.80
   7  -1  -4   20.30    1.40
   7   1  -4   18.30    1.00
   7   1  -4   17.70    1.40
  -7   1   4   20.70    2.00
   7   1  -4   20.00    1.60
  -6  -1   4   11.80    0.60
   6  -1  -4   12.60    1.00
  -6  -1   4   12.80    1.10
   6  -1  -4   12.90    1.00
  -6  -1   4   12.80    1.50
  -6  -1   4   12.40    0.80
   6  -1  -4   12.50    0.80
   6   1  -4   13.20    1.10
   6   1  -4   11.60    1.00
  -6   1   4   11.30    1.50
   6   1  -4   13.40    0.80
  -6   1   4   11.80    0.50
  -5  -1   4    6.20    0.40
   5  -1  -4    5.20    0.70
  -5  -1   4    6.10    0.70
  -5  -1   4    5.50    1.00
   5  -1  -4    5.90    0.60
  -5  -1   4    6.40    0.50
   5  -1  -4    6.40    0.60
  -5  -1   4    6.50    0.60
  -5   1   4    6.30    0.40
  -5   1   4    6.90    0.80
  -5   1   4    6.80    1.10
   5   1  -4    5.10    0.50
  -5   1   4    5.40    0.50
   5   1  -4    6.10    0.70
  -5   1   4    6.10    0.50
   5   1  -4    5.40    0.70
  -4  -1   4  148.99    5.00
   4  -1  -4  155.98    5.10
  -4  -1   4  152.88    5.90
   4  -1  -4  150.88    5.10
  -4  -1   4  152.18    5.00
  -4   1   4  145.49    5.30
   4   1  -4  153.88    5.40
  -4   1   4  155.58    5.00
   4   1  -4  150.58    5.20
  -4   1   4  146.99    4.80
   4   1  -4  148.59    5.00
   3  -1  -4   42.40    1.80
  -3  -1   4   38.40    1.90
   3  -1  -4   39.70    1.80
  -3  -1   4   41.20    1.80
   3  -1  -4   44.10    2.00
  -3  -1   4   43.80    1.80
  -3   1   4   40.40    1.80
  -3   1   4   45.50    2.00
   3   1  -4   39.90    1.80
   3   1  -4   40.20    1.90
   3   1  -4   44.40    2.00
   2  -1  -4   84.49    3.30
   2  -1  -4   86.89    3.10
   2  -1  -4   86.19    3.30
  -2  -1   4   86.09    3.30
  -2  -1   4   88.09    3.20
  -2   1   4   92.89    3.10
  -2   1   4   90.49    3.30
  -2   1   4   81.69    3.30
  -2   1   4   87.89    3.10
   2   1  -4   87.59    3.30
   2   1  -4   86.89    3.30
   2   1  -4   90.59    3.30
  -1  -1   4 1654.03  119.09
  -1  -1   4 1536.25   61.99
   1  -1  -4 1662.83  112.39
   1  -1  -4 1817.12   64.09
  -1   1   4 1963.00  125.49
  -1   1   4 1879.21   63.69
   1   1  -4 1848.62  116.39
   0  -1   4 2217.98  137.79
   0  -1  -4 2350.86  132.79
   0  -1  -4 2216.38   79.09
   0   1  -4 2282.67  128.09
   0   1   4 2398.26   76.89
   0   1  -4 2015.70   77.19
   0   1   4 2286.57  162.78
   1  -1   4  425.36   13.30
   1  -1   4  420.76   13.00
  -1  -1  -4  410.46   13.30
   1  -1   4  431.06   13.40
  -1  -1  -4  428.56   13.00
   1  -1   4  453.65   13.20
   1   1   4  421.46   13.00
   1   1   4  430.16   13.30
   1   1   4  434.56   13.00
  -1   1  -4  421.16   13.30
  -2  -1  -4  129.59    4.80
   2  -1   4  131.69    4.40
   2  -1   4  126.29    4.50
   2  -1   4  129.39    4.70
   2   1   4  130.99    4.40
   2   1   4  130.49    4.80
  -2   1  -4  130.59    4.70
   2   1   4  122.89    4.40
   3  -1   4   41.40    1.70
   3  -1   4   42.10    2.10
   3  -1   4   40.00    1.80
  -3  -1  -4   36.20    2.00
  -3   1  -4   39.80    2.10
   3   1   4   42.00    1.70
   3   1   4   39.60    1.80
   3   1   4   39.20    2.10
   4  -1   4   51.49    2.20
   4  -1   4   52.09    2.60
   4  -1   4   50.99    2.00
  -4  -1  -4   51.49    2.60
   4   1   4   48.10    2.10
   4   1   4   48.90    2.00
   4   1   4   52.79    2.60
  -4   1  -4   50.29    2.50
   5  -1   4    1.00    0.40
  -5  -1  -4    0.40    0.30
   5  -1   4    0.70    0.20
   5  -1   4    0.20    0.20
  -5   1  -4    1.00    0.40
   5   1   4    0.10    0.20
   5   1   4    0.50    0.40
   5   1   4    0.30    0.30
   8  -2  -4    9.60    0.70
  -8  -2   4   10.20    1.30
   8  -2  -4    9.20    1.00
  -8  -2   4   10.40    0.60
   8   2  -4   10.30    0.80
  -8   2   4   10.30    1.60
  -7  -2   4    0.30    0.40
   7  -2  -4    0.70    0.30
  -7  -2   4    0.00    0.10
   7  -2  -4    0.00    0.30
  -7  -2   4   -0.10    0.30
   7  -2  -4    0.20    0.20
  -7   2   4    0.30    0.40
   7   2  -4    0.00    0.30
   7   2  -4    0.00    0.10
  -7   2   4    0.00    0.20
   6  -2  -4   65.59    2.70
   6  -2  -4   68.69    2.90
  -6  -2   4   63.09    2.90
   6  -2  -4   64.79    2.40
  -6  -2   4   65.99    2.50
  -6  -2   4   57.39    3.30
  -6  -2   4   64.49    2.20
   6   2  -4   67.39    2.90
  -6   2   4   63.69    2.90
  -6   2   4   62.39    3.70
  -5  -2   4  421.06   12.80
  -5  -2   4  417.46   12.70
   5  -2  -4  437.76   13.20
   5  -2  -4  415.76   13.00
  -5  -2   4  400.06   12.50
  -5  -2   4  427.36   14.30
   5  -2  -4  415.96   12.70
   5   2  -4  407.36   12.70
  -5   2   4  408.96   12.20
   5   2  -4  416.76   13.10
  -5   2   4  431.96   13.20
  -5   2   4  442.16   14.70
  -5   2   4  395.96   12.50
   5   2  -4  430.26   13.20
   4  -2  -4  192.58    6.40
   4  -2  -4  189.38    6.10
  -4  -2   4  192.08    6.10
  -4  -2   4  182.38    6.10
  -4  -2   4  191.98    6.40
   4  -2  -4  186.48    6.10
  -4  -2   4  182.08    5.90
   4   2  -4  187.28    6.30
  -4   2   4  186.48    6.00
   4   2  -4  185.08    6.30
   4   2  -4  185.88    6.10
  -4   2   4  187.08    5.80
  -4   2   4  183.28    6.30
  -3  -2   4   38.00    1.80
   3  -2  -4   37.50    1.70
   3  -2  -4   38.40    1.80
   3  -2  -4   36.30    1.60
  -3  -2   4   36.30    1.70
  -3  -2   4   35.50    1.70
   3   2  -4   35.20    1.80
  -3   2   4   37.00    1.60
  -3   2   4   37.90    1.50
  -3   2   4   32.10    1.70
   3   2  -4   35.30    1.80
   3   2  -4   36.80    1.70
  -3   2   4   36.20    1.50
  -2  -2   4  384.16   12.50
  -2  -2   4  393.16   12.40
   2  -2  -4  405.96   12.50
  -2  -2   4  387.06   12.40
   2  -2  -4  419.36   12.30
   2  -2  -4  401.16   12.50
   2   2  -4  390.56   12.40
  -2   2   4  413.46   12.10
  -2   2   4  416.96   12.50
  -2   2   4  399.96   12.10
   2   2  -4  402.16   12.50
  -2   2   4  415.06   12.50
   2   2  -4  420.36   12.50
  -1  -2   4    0.90    0.30
   1  -2  -4    0.30    0.20
   1  -2  -4    0.30    0.20
  -1  -2   4    0.00    0.20
   1   2  -4    0.00    0.10
  -1   2   4    0.20    0.20
  -1   2   4    0.30    0.20
   1   2  -4    0.30    0.20
  -1   2   4    0.50    0.20
   0  -2   4  785.02   23.60
   0  -2   4  807.42   23.40
   0  -2   4  796.32   23.50
   0  -2  -4  795.12   23.40
   0   2  -4  766.62   23.20
   0   2   4  769.62   23.50
   0   2   4  780.32   23.40
   0   2  -4  777.32   23.50
  -1  -2  -4    9.60    0.90
   1  -2   4    8.90    0.80
   1  -2   4    8.20    0.80
   1  -2   4    9.90    0.70
   1  -2   4    8.70    0.80
  -1  -2  -4    8.70    0.70
  -1   2  -4    9.40    0.90
   1   2   4    9.10    0.70
   1   2   4    8.70    0.70
   1   2   4    9.20    0.80
   2  -2   4  150.88    5.20
   2  -2   4  134.99    4.90
   2  -2   4  148.59    4.80
  -2  -2  -4  138.09    5.20
   2   2   4  148.09    4.80
   2   2   4  151.68    5.30
   2   2   4  139.99    4.80
  -2   2  -4  143.39    5.20
   3  -2   4  165.78    5.50
  -3  -2  -4  157.18    5.80
   3  -2   4  167.08    5.80
   3  -2   4  160.78    5.30
   3   2   4  160.98    5.40
   3   2   4  160.08    5.80
  -3   2  -4  167.48    5.90
   3   2   4  159.28    5.30
   4  -2   4    7.70    0.90
  -4  -2  -4    7.20    1.10
   4  -2   4    7.30    0.70
   4  -2   4    7.90    0.60
   4   2   4    6.40    0.70
   4   2   4    7.50    0.90
  -4   2  -4    7.70    1.00
   4   2   4    8.40    0.70
   5  -2   4   77.19    2.90
   5  -2   4   86.69    3.70
  -5  -2  -4   74.99    4.10
   5  -2   4   77.29    3.00
   5   2   4   82.19    3.10
   5   2   4   76.29    3.70
  -5   2  -4   78.19    3.60
   8  -3  -4    9.60    0.70
  -8  -3   4    9.30    0.60
   8  -3  -4    8.10    1.00
  -8  -3   4   10.30    1.20
  -8   3   4   10.40    1.70
   8   3  -4    9.50    0.70
   7  -3  -4   50.39    2.60
  -7  -3   4   55.79    1.90
  -7  -3   4   53.39    3.00
  -7  -3   4   53.09    2.70
   7  -3  -4   53.99    2.10
   7  -3  -4   55.09    2.50
   7   3  -4   55.09    2.80
   7   3  -4   57.19    2.20
  -7   3   4   51.99    3.50
  -7   3   4   57.79    2.70
  -6  -3   4   66.89    2.30
   6  -3  -4   62.19    2.70
  -6  -3   4   64.19    3.00
   6  -3  -4   67.19    2.50
  -6  -3   4   67.69    2.60
   6  -3  -4   63.99    2.90
   6   3  -4   65.69    3.00
  -6   3   4   62.59    3.80
  -6   3   4   66.59    2.90
   6   3  -4   70.29    2.50
  -5  -3   4   38.80    1.70
   5  -3  -4   38.70    1.70
   5  -3  -4   37.30    1.90
  -5  -3   4   37.70    2.00
   5  -3  -4   39.20    1.80
  -5  -3   4   36.60    1.50
  -5  -3   4   41.20    1.70
   5   3  -4   39.20    2.00
   5   3  -4   38.50    1.70
  -5   3   4   39.80    2.00
   5   3  -4   39.20    2.00
  -5   3   4   39.10    2.90
  -4  -3   4   30.50    1.70
  -4  -3   4   28.90    1.30
  -4  -3   4   29.30    1.40
   4  -3  -4   29.40    1.40
   4  -3  -4   29.20    1.60
   4  -3  -4   29.60    1.40
  -4  -3   4   29.10    1.40
  -4   3   4   29.60    1.10
  -4   3   4   28.90    1.60
   4   3  -4   29.50    1.60
  -4   3   4   29.70    1.30
   4   3  -4   28.20    1.40
   4   3  -4   29.90    1.60
  -4   3   4   28.90    1.20
   3  -3  -4  611.54   19.20
   3  -3  -4  641.94   19.00
  -3  -3   4  628.94   19.20
  -3  -3   4  619.14   19.20
  -3  -3   4  629.94   19.40
   3  -3  -4  640.34   19.30
  -3   3   4  664.33   19.40
   3   3  -4  641.24   19.20
  -3   3   4  642.74   18.80
  -3   3   4  632.44   19.10
  -3   3   4  640.54   18.80
   3   3  -4  655.13   19.40
   3   3  -4  671.03   19.40
   2  -3  -4   44.70    2.00
  -2  -3   4   43.00    2.00
   2  -3  -4   42.00    2.00
   2  -3  -4   44.20    1.70
  -2  -3   4   44.00    2.00
  -2  -3   4   43.10    1.90
  -2   3   4   41.50    1.90
  -2   3   4   42.50    1.90
  -2   3   4   46.00    1.70
   2   3  -4   43.90    2.00
  -2   3   4   42.00    1.60
   2   3  -4   45.00    2.00
   1  -3  -4  150.88    5.20
   1  -3  -4  151.08    5.20
  -1  -3   4  157.38    5.30
  -1  -3   4  154.78    5.20
  -1  -3   4  135.29    5.10
  -1   3   4  154.98    4.90
   1   3  -4  163.08    5.30
  -1   3   4  153.18    5.20
   1   3  -4  151.88    5.20
  -1   3   4  151.98    5.20
   1   3  -4  156.68    5.10
  -1   3   4  144.19    4.80
   0  -3  -4  231.78    7.70
   0  -3  -4  238.28    7.50
   0  -3   4  247.38    7.60
   0  -3   4  234.48    7.60
   0   3   4  239.28    7.50
   0   3  -4  230.08    7.30
   0   3  -4  229.88    7.60
   0   3   4  226.88    7.30
   0   3   4  230.78    7.40
   0   3   4  237.48    7.70
   1  -3   4   15.20    0.90
  -1  -3  -4   16.30    1.10
  -1  -3  -4   16.30    1.10
   1  -3   4   16.00    1.10
   1  -3   4   14.90    1.00
  -1  -3  -4   16.30    1.00
   1  -3   4   13.40    1.10
  -1   3  -4   16.10    1.10
   1   3   4   17.60    1.20
   1   3   4   15.70    0.90
   1   3   4   15.00    1.10
   2  -3   4   13.30    1.00
  -2  -3  -4   13.50    1.10
  -2  -3  -4   14.70    1.10
   2  -3   4   12.60    0.80
   2  -3   4   11.70    1.10
   2  -3   4   13.70    1.00
   2   3   4   12.60    0.80
   2   3   4   14.60    1.10
   2   3   4   13.50    0.90
   3  -3   4   93.29    3.20
   3  -3   4   89.79    3.60
   3  -3   4   90.29    3.40
  -3  -3  -4   90.19    3.80
   3   3   4   92.89    3.20
   3   3   4   85.49    3.70
   3   3   4   87.99    3.20
  -3   3  -4   88.99    3.60
  -4  -3  -4   34.60    2.10
   4  -3   4   34.40    1.70
   4  -3   4   33.50    1.50
   4   3   4   34.10    1.50
   4   3   4   33.90    1.60
   4   3   4   34.00    2.00
  -4   3  -4   37.70    2.10
   5  -3   4    3.90    0.80
  -5  -3  -4    4.60    0.90
   5  -3   4    4.00    0.50
   5  -3   4    4.70    0.60
  -5   3  -4    3.70    0.80
   5   3   4    3.60    0.70
   5   3   4    5.00    0.60
   8  -4  -4   60.09    3.90
  -8  -4   4   61.89    2.20
   8  -4  -4   59.69    2.30
   8  -4  -4   56.09    2.80
  -8  -4   4   61.19    3.10
  -8   4   4   57.19    4.00
   8   4  -4   59.09    2.40
   7  -4  -4  121.59    4.60
   7  -4  -4  130.19    4.20
   7  -4  -4  128.09    4.80
  -7  -4   4  124.79    5.20
  -7  -4   4  126.09    5.00
  -7  -4   4  126.09    4.10
   7   4  -4  129.69    4.30
   7   4  -4  127.59    5.00
  -7   4   4  123.99    6.10
  -7   4   4  123.69    4.90
   6  -4  -4  263.97    8.70
  -6  -4   4  285.27    9.40
   6  -4  -4  257.27    8.10
  -6  -4   4  252.97    8.00
  -6  -4   4  259.87    8.80
  -6  -4   4  245.68    8.20
   6  -4  -4  255.47    8.40
  -6   4   4  272.07   12.30
   6   4  -4  266.87    8.20
   6   4  -4  259.07    8.80
  -6   4   4  257.37    8.70
  -5  -4   4  468.85   14.80
  -5  -4   4  506.45   15.10
  -5  -4   4  508.85   15.00
  -5  -4   4  496.45   15.50
   5  -4  -4  500.95   15.10
   5  -4  -4  494.35   15.10
   5  -4  -4  503.45   15.40
   5   4  -4  500.85   15.50
   5   4  -4  514.05   15.60
   5   4  -4  489.35   15.00
  -5   4   4  498.35   17.10
  -5   4   4  498.35   15.40
   4  -4  -4   43.30    1.90
   4  -4  -4   43.60    2.00
  -4  -4   4   44.10    1.90
   4  -4  -4   42.70    1.80
  -4  -4   4   42.70    1.80
  -4  -4   4   41.70    1.90
  -4  -4   4   42.70    2.10
   4   4  -4   47.80    2.10
   4   4  -4   43.10    1.80
  -4   4   4   42.90    1.40
  -4   4   4   43.10    1.70
  -4   4   4   47.00    2.10
  -4   4   4   39.10    3.00
  -4   4   4   44.80    1.70
   4   4  -4   42.40    2.10
  -3  -4   4  464.65   14.00
  -3  -4   4  447.76   14.00
   3  -4  -4  427.96   14.00
   3  -4  -4  477.25   13.70
   3  -4  -4  473.05   14.00
  -3  -4   4  457.75   14.10
  -3   4   4  451.85   13.80
  -3   4   4  468.35   14.10
   3   4  -4  466.05   13.90
  -3   4   4  451.65   13.50
   3   4  -4  447.76   14.20
   3   4  -4  461.25   14.10
  -3   4   4  452.15   13.50
   2  -4  -4  102.79    3.70
   2  -4  -4   97.89    3.70
  -2  -4   4   95.99    3.60
  -2  -4   4   98.89    3.60
  -2  -4   4   95.49    3.70
   2  -4  -4  102.69    3.30
   2   4  -4   97.89    3.80
  -2   4   4  102.19    3.20
   2   4  -4   96.49    3.50
  -2   4   4   95.59    3.60
   2   4  -4  100.89    3.60
  -2   4   4  102.29    3.60
  -2   4   4   97.39    3.20
   1  -4  -4  195.28    6.40
  -1  -4   4  188.58    6.50
   1  -4  -4  193.18    6.50
  -1  -4   4  196.38    6.40
  -1  -4   4  200.78    6.40
  -1   4   4  197.48    6.40
  -1   4   4  193.18    6.00
  -1   4   4  185.78    6.30
  -1   4   4  189.08    6.00
   1   4  -4  194.68    6.50
   1   4  -4  186.98    6.30
   1   4  -4  186.08    6.20
   0  -4  -4 1122.69   33.40
   0  -4   4 1049.59   33.00
   0   4  -4 1141.79   32.70
   0   4   4 1142.99   33.20
   0   4   4 1124.99   32.90
   0   4  -4 1127.59   33.10
  -1  -4  -4   46.00    2.20
  -1  -4  -4   49.70    2.10
   1  -4   4   52.39    2.20
   1  -4   4   51.69    2.10
   1  -4   4   52.29    2.50
  -1  -4  -4   48.80    2.30
   1   4   4   50.79    2.30
  -1   4  -4   48.50    2.20
   1   4   4   50.39    2.00
  -2  -4  -4   -0.20    0.20
   2  -4   4    0.20    0.20
   2  -4   4   -0.10    0.20
   2  -4   4    0.20    0.30
   2  -4   4    0.20    0.10
  -2  -4  -4    0.10    0.20
  -2   4  -4   -0.10    0.20
   2   4   4    0.10    0.10
   2   4   4    0.40    0.20
   2   4   4    0.30    0.20
   3  -4   4  111.89    4.30
  -3  -4  -4  128.99    4.60
  -3  -4  -4  105.59    4.50
   3  -4   4  116.59    3.90
   3  -4   4  118.49    4.20
  -3   4  -4  114.39    4.40
   3   4   4  110.79    4.50
   3   4   4  115.19    4.00
   3   4   4  113.09    3.90
  -4  -4  -4   84.59    3.70
   4  -4   4   87.79    3.90
   4  -4   4   86.89    3.40
   4  -4   4   87.49    3.00
  -4  -4  -4   91.49    3.90
   4   4   4   86.69    3.20
   4   4   4   83.79    3.10
   4   4   4   89.29    3.80
  -4   4  -4   88.49    3.70
   5  -4   4   50.59    2.20
   5  -4   4   50.19    2.00
  -5  -4  -4   52.29    2.80
   5  -4   4   54.29    2.70
  -5   4  -4   54.99    2.70
   5   4   4   49.40    2.10
   5   4   4   50.39    2.80
  -8  -5   4   43.20    2.40
   8  -5  -4   41.50    2.20
   8  -5  -4   41.10    1.70
   8  -5  -4   40.50    2.40
  -8  -5   4   41.70    1.70
   8   5  -4   41.50    1.80
  -8   5   4   43.30    3.50
  -7  -5   4    7.70    0.60
   7  -5  -4    7.60    0.80
  -7  -5   4    9.10    1.00
   7  -5  -4    9.30    1.00
   7  -5  -4    8.30    0.60
  -7  -5   4    8.60    1.00
   7   5  -4    6.10    0.90
   7   5  -4    8.90    1.10
  -7   5   4    8.40    0.90
  -7   5   4    8.00    1.50
   7   5  -4    8.50    0.70
   6  -5  -4    1.40    0.30
  -6  -5   4    1.10    0.30
  -6  -5   4    1.20    0.50
  -6  -5   4    1.00    0.50
   6  -5  -4    0.90    0.40
  -6  -5   4    1.30    0.30
   6  -5  -4    1.60    0.40
  -6   5   4    0.60    0.60
   6   5  -4    1.40    0.50
   6   5  -4    1.10    0.30
  -6   5   4    0.60    0.30
  -5  -5   4   22.10    1.20
   5  -5  -4   24.70    1.20
  -5  -5   4   23.80    1.30
   5  -5  -4   23.20    1.20
  -5  -5   4   23.00    1.10
  -5  -5   4   21.50    1.40
   5  -5  -4   23.70    1.40
   5   5  -4   24.30    1.60
  -5   5   4   24.10    1.40
  -5   5   4   20.30    2.10
   5   5  -4   20.10    1.40
  -4  -5   4  200.28    6.70
  -4  -5   4  217.88    6.80
   4  -5  -4  212.48    6.50
  -4  -5   4  213.48    7.00
  -4  -5   4  199.48    6.60
   4  -5  -4  206.38    6.70
   4  -5  -4  208.18    6.90
  -4   5   4  202.28    8.50
  -4   5   4  207.28    6.40
   4   5  -4  202.58    6.60
  -4   5   4  202.98    6.10
  -4   5   4  205.38    6.90
   4   5  -4  206.08    7.10
   4   5  -4  202.28    7.00
   3  -5  -4   54.59    2.00
  -3  -5   4   57.09    2.40
  -3  -5   4   53.09    2.30
   3  -5  -4   56.29    2.40
   3  -5  -4   54.39    2.40
  -3  -5   4   53.09    2.30
   3   5  -4   55.79    2.50
  -3   5   4   54.99    1.80
  -3   5   4   56.29    2.10
   3   5  -4   56.69    2.40
   3   5  -4   56.89    2.20
  -3   5   4   57.99    1.90
  -2  -5   4  275.77    9.20
  -2  -5   4  290.97    9.30
   2  -5  -4  286.87    9.20
   2  -5  -4  292.67    8.70
   2  -5  -4  307.47    9.30
  -2  -5   4  290.77    9.20
  -2   5   4  283.37    9.20
   2   5  -4  283.97    9.00
  -2   5   4  307.07    9.10
   2   5  -4  292.07    9.20
  -2   5   4  294.27    8.60
   2   5  -4  272.37    9.40
  -2   5   4  287.97    8.70
   1  -5  -4  607.64   18.40
   1  -5  -4  608.04   18.70
  -1  -5   4  629.94   18.60
  -1  -5   4  613.64   18.60
   1  -5  -4  601.04   18.60
  -1  -5   4  619.74   18.80
  -1   5   4  604.84   18.60
  -1   5   4  621.94   18.20
  -1   5   4  644.64   18.60
   1   5  -4  595.14   18.40
   1   5  -4  616.74   18.50
   1   5  -4  629.94   18.80
   0  -5  -4   49.10    2.10
   0  -5   4   42.40    1.90
   0  -5  -4   49.10    2.20
   0  -5   4   43.50    2.00
   0  -5  -4   44.30    2.00
   0  -5   4   46.50    2.30
   0   5   4   44.30    1.80
   0   5   4   46.90    2.20
   0   5  -4   47.10    1.70
   0   5  -4   43.50    2.00
   0   5   4   45.20    1.90
  -1  -5  -4   82.79    3.10
  -1  -5  -4   80.59    3.30
  -1  -5  -4   81.59    3.20
   1  -5   4   81.09    3.20
   1  -5   4   82.89    3.50
   1  -5   4   82.89    3.00
   1   5   4   78.59    2.90
  -1   5  -4   79.09    3.10
   1   5   4   83.79    3.00
   1   5   4   83.19    3.30
   2  -5   4   39.00    2.30
  -2  -5  -4   44.80    2.30
   2  -5   4   43.80    2.10
   2  -5   4   45.80    1.80
  -2  -5  -4   45.70    2.20
   2  -5   4   47.00    2.20
   2   5   4   43.40    1.80
   2   5   4   44.90    1.90
  -2   5  -4   45.60    2.10
   2   5   4   45.20    2.30
   3  -5   4   40.80    2.00
  -3  -5  -4   42.40    2.60
   3  -5   4   40.10    2.00
   3  -5   4   37.60    2.70
   3  -5   4   42.10    1.70
  -3  -5  -4   42.30    2.20
   3   5   4   41.50    1.80
  -3   5  -4   42.70    2.10
   3   5   4   40.90    1.80
   3   5   4   44.50    3.20
  -4  -5  -4   32.10    2.00
  -4  -5  -4   28.30    1.90
   4  -5   4   29.00    1.60
   4  -5   4   29.70    1.30
   4  -5   4   31.30    1.80
  -4   5  -4   29.40    1.80
   4   5   4   30.30    1.50
  -4   5  -4   28.60    1.30
   4   5   4   30.10    2.00
  -5  -5  -4   51.59    2.80
   5  -5   4   53.29    2.70
   5  -5   4   45.40    2.20
   5  -5   4   50.89    2.00
   5   5   4   51.89    2.80
  -5   5  -4   52.19    2.70
  -8  -6   4    3.20    0.40
   8  -6  -4    3.40    0.40
   8  -6  -4    3.10    0.60
   8  -6  -4    2.30    0.60
  -8  -6   4    2.20    0.40
  -8  -6   4    3.20    0.60
  -8   6   4    4.00    1.40
   8   6  -4    3.30    0.50
   7  -6  -4   76.09    3.10
  -7  -6   4   73.39    3.40
  -7  -6   4   78.79    2.70
  -7  -6   4   76.99    2.90
   7  -6  -4   77.09    3.30
   7  -6  -4   76.49    2.70
  -7  -6   4   72.59    3.20
  -7   6   4   76.09    3.30
   7   6  -4   75.99    2.80
   7   6  -4   71.79    3.40
  -7   6   4   73.99    4.60
   7   6  -4   75.29    3.60
  -6  -6   4  260.57    9.00
   6  -6  -4  288.47    9.00
  -6  -6   4  278.07    9.50
  -6  -6   4  287.47    8.80
   6  -6  -4  287.77    8.80
  -6  -6   4  281.27    9.50
   6  -6  -4  291.97    9.30
  -6   6   4  286.57    9.30
  -6   6   4  285.37   11.10
   6   6  -4  294.17    8.80
   5  -6  -4   64.19    2.70
  -5  -6   4   62.99    2.50
  -5  -6   4   64.09    2.60
   5  -6  -4   59.39    2.40
  -5  -6   4   61.49    2.80
   5  -6  -4   62.59    2.40
  -5  -6   4   60.69    2.40
   5   6  -4   63.89    2.80
  -5   6   4   60.19    2.70
   5   6  -4   59.59    2.30
  -5   6   4   70.59    4.70
  -4  -6   4   85.29    3.10
   4  -6  -4   87.19    3.30
  -4  -6   4   78.09    3.00
   4  -6  -4   81.49    3.10
  -4  -6   4   83.39    3.20
   4  -6  -4   84.59    2.90
  -4  -6   4   80.99    3.30
  -4   6   4   92.49    4.80
   4   6  -4   76.49    3.40
   4   6  -4   81.49    3.00
  -4   6   4   81.39    3.20
  -4   6   4   83.89    2.90
   4   6  -4   84.99    3.40
  -4   6   4   82.99    2.50
  -3  -6   4    1.60    0.30
   3  -6  -4    1.50    0.30
  -3  -6   4    1.60    0.40
  -3  -6   4    2.30    0.40
   3  -6  -4    1.50    0.20
   3  -6  -4    1.50    0.40
  -3   6   4    1.90    0.40
  -3   6   4    1.40    0.30
   3   6  -4    1.40    0.30
   3   6  -4    1.80    0.50
  -3   6   4    1.80    0.20
   3   6  -4    2.10    0.40
   2  -6  -4    3.10    0.50
   2  -6  -4    4.30    0.40
   2  -6  -4    3.30    0.50
  -2  -6   4    2.50    0.40
  -2  -6   4    2.90    0.50
  -2  -6   4    3.00    0.50
   2   6  -4    4.20    0.70
  -2   6   4    4.50    0.80
   2   6  -4    4.30    0.50
  -2   6   4    3.60    0.30
   2   6  -4    4.00    0.50
  -2   6   4    3.90    0.50
  -2   6   4    3.90    0.20
  -1  -6   4    0.50    0.20
  -1  -6   4    0.10    0.20
   1  -6  -4    0.20    0.20
   1  -6  -4    0.30    0.20
   1  -6  -4    0.00    0.20
  -1  -6   4    0.20    0.20
   1   6  -4    0.10    0.20
   1   6  -4    0.30    0.20
  -1   6   4    0.20    0.20
  -1   6   4    0.70    0.20
   1   6  -4    0.00    0.20
  -1   6   4    0.20    0.10
  -1   6   4    0.20    0.20
   0  -6   4  409.76   12.80
   0  -6   4  404.76   13.10
   0  -6  -4  428.36   12.70
   0  -6   4  422.86   12.70
   0  -6  -4  391.06   12.70
   0  -6  -4  412.36   13.00
   0   6   4  417.46   12.50
   0   6   4  425.86   13.00
   0   6  -4  423.06   12.30
   0   6   4  420.46   12.40
   0   6   4  415.96   12.70
   0   6  -4  401.06   12.70
   1  -6   4   75.89    3.40
  -1  -6  -4   80.89    3.00
  -1  -6  -4   79.09    3.30
   1  -6   4   85.19    3.10
   1  -6   4   78.19    2.90
  -1  -6  -4   79.89    3.10
   1   6   4   79.09    3.30
  -1   6  -4   78.19    3.00
   1   6   4   79.89    2.90
   1   6   4   75.79    2.80
   2  -6   4  181.38    5.70
  -2  -6  -4  174.58    6.30
   2  -6   4  170.98    6.50
  -2  -6  -4  172.18    6.10
   2  -6   4  181.08    6.10
   2   6   4  183.18    5.80
  -2   6  -4  180.28    6.10
   2   6   4  179.88    6.40
  -3  -6  -4   53.99    2.60
   3  -6   4   51.79    2.00
   3  -6   4   50.69    2.40
   3  -6   4   53.49    2.80
  -3  -6  -4   54.39    2.70
   3  -6   4   52.69    2.40
  -3   6  -4   52.89    2.40
   3   6   4   46.90    2.60
   3   6   4   51.69    2.10
   3   6   4   54.59    2.10
   4  -6   4  425.16   12.90
   4  -6   4  449.95   14.50
   4  -6   4  426.46   13.50
  -4  -6  -4  433.16   14.00
   4  -6   4  426.66   13.60
  -4  -6  -4  431.46   13.90
  -4  -6  -4  425.76   13.10
  -4   6  -4  441.26   13.70
  -4   6  -4  435.86   12.90
   4   6   4  431.96   13.10
   4   6   4  430.66   14.00
   4   6   4  420.26   13.20
  -5  -6  -4  354.36   12.30
   5  -6   4  372.36   11.10
   5  -6   4  356.16   11.50
  -5  -6  -4  349.96   12.20
   5  -6   4  365.16   12.00
   5   6   4  381.46   12.40
  -5   6  -4  380.36   12.00
  -8  -7   4   50.99    2.10
   8  -7  -4   50.19    1.90
   8  -7  -4   47.50    2.40
   8  -7  -4   45.00    2.50
  -8  -7   4   49.60    2.00
   8   7  -4   52.79    2.10
  -8   7   4   42.20    3.70
  -8   7   4   50.99    1.90
  -7  -7   4   36.30    1.50
  -7  -7   4   33.10    2.10
  -7  -7   4   35.60    1.70
   7  -7  -4   32.10    1.70
  -7  -7   4   33.00    1.70
   7  -7  -4   33.80    2.00
   7  -7  -4   35.70    1.50
  -7   7   4   34.10    3.10
   7   7  -4   34.70    1.60
  -7   7   4   34.60    2.00
   7   7  -4   33.10    2.30
  -6  -7   4   38.10    1.60
   6  -7  -4   40.40    1.60
  -6  -7   4   33.50    1.90
  -6  -7   4   36.40    2.10
   6  -7  -4   38.90    1.80
   6  -7  -4   38.70    2.00
  -6  -7   4   38.60    1.80
  -6   7   4   33.40    3.00
  -6   7   4   42.30    2.00
   6   7  -4   40.50    1.70
  -5  -7   4  114.69    4.00
  -5  -7   4  115.49    4.20
  -5  -7   4  117.79    4.50
   5  -7  -4  115.79    3.90
   5  -7  -4  115.29    4.00
  -5  -7   4  116.89    4.00
   5  -7  -4  113.59    4.30
   5   7  -4  115.09    3.90
  -5   7   4  107.89    5.80
   5   7  -4  115.69    4.40
  -5   7   4  115.69    4.30
   4  -7  -4    0.70    0.40
   4  -7  -4    1.20    0.20
   4  -7  -4    0.90    0.30
  -4  -7   4    1.20    0.30
  -4  -7   4    1.00    0.40
  -4  -7   4    1.00    0.30
  -4  -7   4    1.20    0.30
   4   7  -4    0.80    0.30
  -4   7   4    1.30    0.40
  -4   7   4    1.20    0.10
   4   7  -4    0.80    0.30
  -4   7   4    1.00    0.60
   4   7  -4    0.60    0.20
   3  -7  -4    0.90    0.20
  -3  -7   4    0.90    0.30
  -3  -7   4    0.70    0.30
  -3  -7   4    0.30    0.20
   3  -7  -4    0.70    0.30
  -3  -7   4    1.30    0.40
   3  -7  -4    0.90    0.30
   3   7  -4    0.70    0.30
   3   7  -4    0.60    0.30
   3   7  -4    0.70    0.30
  -3   7   4    0.90    0.10
  -3   7   4    1.30    0.30
  -3   7   4    0.70    0.30
   2  -7  -4  510.85   15.90
   2  -7  -4  521.15   15.90
  -2  -7   4  518.45   16.10
   2  -7  -4  510.15   15.50
  -2  -7   4  528.35   15.90
  -2  -7   4  514.85   15.80
   2   7  -4  541.25   15.80
   2   7  -4  521.05   16.20
  -2   7   4  526.15   15.80
  -2   7   4  515.15   15.30
   2   7  -4  507.05   15.60
  -2   7   4  517.25   15.70
  -1  -7   4    1.40    0.40
  -1  -7   4    1.70    0.30
  -1  -7   4    1.50    0.40
   1  -7  -4    1.10    0.30
   1   7  -4    1.00    0.30
  -1   7   4    1.70    0.30
  -1   7   4    1.00    0.30
   1   7  -4    1.20    0.30
   1   7  -4    1.70    0.40
  -1   7   4    1.90    0.40
   0  -7   4  139.59    4.80
   0  -7  -4  137.69    4.90
   0  -7   4  140.49    5.30
   0  -7  -4  141.69    5.10
   0  -7  -4  139.89    4.80
   0  -7   4  137.29    4.90
   0   7   4  142.09    4.60
   0   7  -4  143.69    4.80
   0   7   4  151.08    5.10
   0   7   4  143.59    4.80
   0   7   4  142.49    4.60
   1  -7   4  472.75   14.80
   1  -7   4  461.05   14.00
  -1  -7  -4  461.75   14.50
  -1  -7  -4  467.35   14.10
   1  -7   4  470.05   14.20
  -1  -7  -4  455.45   14.20
   1   7   4  469.35   14.00
   1   7   4  454.15   13.90
  -1   7  -4  451.05   14.10
   1   7   4  452.35   14.50
  -2  -7  -4  262.47    8.90
   2  -7   4  286.57    8.70
   2  -7   4  260.77    8.20
   2  -7   4  265.37    9.20
  -2  -7  -4  264.67    8.80
  -2   7  -4  259.77    8.60
   2   7   4  266.27    8.30
   2   7   4  270.97    9.00
   3  -7   4  167.38    6.10
  -3  -7  -4  175.48    6.20
  -3  -7  -4  181.08    6.50
   3  -7   4  177.08    6.20
   3  -7   4  166.38    6.70
   3  -7   4  172.28    5.50
   3   7   4  184.18    6.50
   3   7   4  178.38    5.80
  -3   7  -4  181.08    6.10
   3   7   4  174.38    5.70
  -4  -7  -4   91.19    4.00
   4  -7   4   95.39    3.70
   4  -7   4   88.69    3.70
   4  -7   4   99.39    4.50
   4  -7   4   95.39    3.20
  -4  -7  -4   94.49    4.10
  -4  -7  -4   90.49    3.40
   4   7   4   97.89    4.20
   4   7   4   94.69    3.40
  -4   7  -4   95.39    3.10
  -4   7  -4   95.69    3.80
   5  -7   4    1.10    0.50
  -5  -7  -4    0.50    0.30
  -5  -7  -4    1.80    0.60
   5  -7   4    0.00    0.30
   5  -7   4   -0.20    0.30
  -5   7  -4    0.60    0.40
   5   7   4    0.50    0.50
  -7  -8   4    0.30    0.30
   7  -8  -4   -0.60    0.30
   7  -8  -4   -0.10    0.20
   7  -8  -4   -0.10    0.10
  -7  -8   4   -0.10    0.20
  -7   8   4   -0.30    0.50
   7   8  -4   -0.20    0.10
   6  -8  -4    0.60    0.20
  -6  -8   4    0.40    0.20
   6  -8  -4    0.80    0.20
  -6  -8   4    0.80    0.30
  -6  -8   4    1.10    0.50
   6  -8  -4    0.80    0.40
  -6   8   4    2.00    0.50
   6   8  -4    1.00    0.30
  -6   8   4    1.80    0.90
  -5  -8   4  964.90   29.50
   5  -8  -4 1012.50   29.20
   5  -8  -4  993.60   29.10
   5  -8  -4 1000.60   29.60
  -5  -8   4 1007.10   29.30
  -5  -8   4 1021.50   29.90
  -5   8   4 1034.10   29.50
   5   8  -4 1006.10   29.90
   5   8  -4  985.10   29.10
  -5   8   4  880.21   31.50
   4  -8  -4   13.70    0.90
  -4  -8   4   14.30    1.10
  -4  -8   4   14.60    0.90
  -4  -8   4   14.40    1.10
  -4  -8   4   13.90    0.90
   4  -8  -4   14.40    0.80
   4   8  -4   16.00    1.30
   4   8  -4   14.50    1.10
  -4   8   4   14.30    1.00
  -4   8   4   14.00    2.00
  -4   8   4   12.60    0.60
   4   8  -4   12.20    0.80
  -3  -8   4   13.60    1.00
  -3  -8   4   15.00    1.00
  -3  -8   4   14.10    1.10
   3  -8  -4   12.60    0.90
  -3  -8   4   12.40    0.90
   3  -8  -4   11.80    1.00
   3  -8  -4   13.70    0.80
   3   8  -4   13.90    1.00
  -3   8   4   13.10    0.60
  -3   8   4   13.20    0.70
   3   8  -4   15.10    1.20
  -3   8   4   15.50    1.00
   3   8  -4   13.70    0.80
  -2  -8   4  514.15   15.60
   2  -8  -4  530.55   15.70
  -2  -8   4  505.85   15.90
   2  -8  -4  493.95   15.70
  -2  -8   4  513.55   15.70
   2  -8  -4  507.05   15.30
   2   8  -4  514.25   15.30
   2   8  -4  543.65   15.50
  -2   8   4  500.25   15.50
   2   8  -4  501.05   16.00
  -2   8   4  502.15   15.10
  -2   8   4  510.35   15.40
  -1  -8   4   75.19    3.00
  -1  -8   4   75.19    3.30
   1  -8  -4   73.79    2.80
  -1  -8   4   73.09    2.90
   1  -8  -4   75.39    3.10
   1  -8  -4   76.09    3.00
  -1   8   4   78.99    2.90
  -1   8   4   74.49    3.00
   1   8  -4   75.69    2.60
   1   8  -4   73.89    3.30
   1   8  -4   75.99    2.80
  -1   8   4   84.89    2.90
   0  -8   4   30.50    1.50
   0  -8  -4   32.30    1.70
   0  -8  -4   29.70    1.50
   0  -8   4   27.80    1.80
   0  -8  -4   28.90    1.50
   0  -8   4   28.70    1.50
   0   8   4   30.30    1.00
   0   8  -4   31.20    1.40
   0   8   4   30.80    1.30
   0   8   4   27.60    1.60
   0   8   4   29.10    1.20
   0   8   4   32.00    1.40
  -1  -8  -4    8.10    0.70
   1  -8   4    7.90    0.60
  -1  -8  -4    6.90    0.80
   1  -8   4    7.30    0.70
   1  -8   4    7.40    0.90
   1   8   4    7.90    0.60
   1   8   4    7.10    0.40
   1   8   4    7.80    0.80
   1   8   4    7.70    0.60
  -1   8  -4    6.80    0.60
   2  -8   4    0.10    0.10
   2  -8   4    0.20    0.20
   2  -8   4    0.20    0.30
  -2  -8  -4    0.00    0.20
  -2  -8  -4    0.30    0.20
   2   8   4    0.20    0.10
   2   8   4   -0.10    0.20
  -2   8  -4   -0.20    0.20
   2   8   4    0.00    0.10
  -3  -8  -4    1.10    0.40
  -3  -8  -4    0.30    0.40
   3  -8   4    0.00    0.20
   3  -8   4    0.10    0.30
   3  -8   4    0.00    0.20
   3  -8   4    0.10    0.10
   3   8   4    0.10    0.20
   3   8   4    0.30    0.30
  -3   8  -4    0.10    0.20
   3   8   4    0.70    0.20
   3   8   4    1.00    0.30
  -4  -8  -4  123.49    4.90
   4  -8   4  129.89    5.50
  -4  -8  -4  123.69    5.10
   4  -8   4  117.59    4.70
   4  -8   4  124.19    4.00
   4   8   4  122.69    5.10
  -4   8  -4  124.19    4.60
  -4   8  -4  124.89    4.00
  -7  -9   4    1.60    0.50
   7  -9  -4    1.00    0.20
  -7  -9   4    1.50    0.40
   7  -9  -4    0.60    0.40
  -7  -9   4    1.30    0.40
   7  -9  -4    1.50    0.40
  -7   9   4    0.90    0.40
  -7   9   4    2.40    1.10
   7   9  -4    2.00    0.40
  -6  -9   4   24.10    1.30
   6  -9  -4   20.80    1.40
   6  -9  -4   22.40    1.20
   6  -9  -4   24.40    1.60
  -6  -9   4   22.10    1.40
  -6  -9   4   22.10    1.60
   6   9  -4   22.70    1.80
   6   9  -4   21.70    1.10
  -6   9   4   20.20    1.40
   5  -9  -4   50.39    2.40
   5  -9  -4   51.99    2.00
  -5  -9   4   50.79    2.50
  -5  -9   4   53.69    3.00
  -5  -9   4   53.99    2.20
   5  -9  -4   52.49    2.10
   5   9  -4   52.19    2.00
  -5   9   4   48.30    3.60
   5   9  -4   54.39    2.60
  -5   9   4   53.79    2.30
  -4  -9   4   67.09    3.30
   4  -9  -4   68.49    2.70
   4  -9  -4   72.29    3.20
  -4  -9   4   67.29    2.90
  -4  -9   4   69.89    2.70
  -4  -9   4   66.39    2.70
   4  -9  -4   66.19    2.30
   4   9  -4   65.49    3.20
  -4   9   4   65.39    4.20
   4   9  -4   65.79    2.50
   4   9  -4   69.29    3.00
  -4   9   4   68.09    2.20
  -4   9   4   75.29    2.80
  -3  -9   4    4.70    0.70
   3  -9  -4    4.50    0.40
  -3  -9   4    3.90    0.50
  -3  -9   4    4.10    0.70
  -3  -9   4    4.70    0.60
   3  -9  -4    4.30    0.60
   3  -9  -4    4.70    0.70
  -3   9   4    4.30    0.40
  -3   9   4    4.20    0.30
  -3   9   4    4.20    0.50
   3   9  -4    5.30    0.60
  -3   9   4    4.80    1.10
   3   9  -4    5.30    0.50
   3   9  -4    3.40    0.60
   2  -9  -4  104.29    3.80
  -2  -9   4   97.19    3.70
   2  -9  -4   94.69    4.00
  -2  -9   4  102.09    4.00
  -2  -9   4   99.19    3.70
  -2  -9   4   93.49    3.60
   2  -9  -4   95.19    3.40
  -2   9   4   96.89    3.20
   2   9  -4  102.39    4.10
  -2   9   4   97.69    3.50
   2   9  -4   92.89    3.30
   2   9  -4   99.99    3.50
  -1  -9   4   54.09    3.10
   1  -9  -4   55.39    2.50
  -1  -9   4   62.59    2.50
  -1  -9   4   57.49    2.70
   1  -9  -4   55.89    2.30
  -1  -9   4   57.89    2.40
   1  -9  -4   56.39    2.50
  -1   9   4   56.29    2.10
   1   9  -4   56.59    2.20
  -1   9   4   57.69    2.30
   1   9  -4   57.49    2.00
  -1   9   4   53.19    2.30
   1   9  -4   60.79    2.80
   0  -9  -4    5.70    0.60
   0  -9   4    6.90    0.80
   0  -9  -4    6.30    0.70
   0  -9   4    6.30    0.60
   0  -9   4    6.30    0.70
   0   9   4    6.20    0.30
   0   9  -4    6.50    0.60
   0   9   4    5.50    0.70
   0   9   4    6.00    0.50
   0   9   4    5.60    0.40
   0   9   4    6.30    0.60
   1  -9   4   16.00    0.90
   1  -9   4   15.60    1.40
  -1  -9  -4   16.10    1.10
  -1  -9  -4   18.20    1.30
   1  -9   4   17.20    1.10
   1   9   4   18.20    0.80
   1   9   4   15.40    1.20
   1   9   4   17.10    1.00
  -1   9  -4   16.30    1.00
   2  -9   4   17.30    1.50
  -2  -9  -4   17.20    1.30
  -2  -9  -4   17.10    1.20
   2  -9   4   17.20    0.90
   2  -9   4   15.90    1.10
   2   9   4   17.00    1.40
   2   9   4   17.20    1.40
   2   9   4   16.50    0.90
  -2   9  -4   18.30    1.00
   3  -9   4   14.50    1.40
  -3  -9  -4   14.50    1.30
   3  -9   4   13.30    1.20
  -3  -9  -4   12.90    1.10
   3  -9   4   15.20    1.10
   3  -9   4   13.10    0.70
   3   9   4   14.20    1.30
   3   9   4   14.50    0.90
   3   9   4   13.40    0.80
   3   9   4   13.90    1.00
  -3   9  -4   13.20    1.00
   4  -9   4    0.40    0.40
  -4  -9  -4    0.10    0.30
   4  -9   4    0.10    0.30
   4  -9   4   -0.20    0.30
   4  -9   4    0.10    0.10
  -4  -9  -4    0.30    0.30
   4   9   4    0.50    0.40
  -4   9  -4    0.30    0.30
   7 -10  -4   92.99    3.10
   7 -10  -4   89.69    3.50
   7 -10  -4   93.19    3.90
  -7 -10   4   91.69    4.60
  -7 -10   4   89.29    3.50
  -7 -10   4   92.89    3.40
  -7 -10   4   93.59    3.40
  -7  10   4   94.89    5.60
  -7  10   4   90.89    3.60
   7  10  -4   89.29    3.30
   6 -10  -4   67.59    3.10
  -6 -10   4   77.29    3.10
  -6 -10   4   72.99    2.80
   6 -10  -4   75.39    2.80
  -6 -10   4   72.59    3.40
   6  10  -4   77.69    3.50
   6  10  -4   74.29    2.70
  -6  10   4   74.89    4.80
   6  10  -4   73.99    3.70
  -5 -10   4   41.00    2.00
   5 -10  -4   38.60    1.60
   5 -10  -4   37.30    2.00
   5 -10  -4   38.00    1.60
  -5 -10   4   36.80    2.10
  -5 -10   4   38.00    1.80
   5  10  -4   36.80    2.10
  -5  10   4   39.70    1.80
   5  10  -4   38.20    1.60
  -5  10   4   35.00    3.10
  -4 -10   4    0.70    0.30
  -4 -10   4    1.00    0.30
   4 -10  -4    0.50    0.20
  -4 -10   4    0.80    0.30
  -4 -10   4    0.90    0.30
   4 -10  -4    0.80    0.30
   4 -10  -4    0.80    0.30
  -4  10   4    1.00    0.20
  -4  10   4    0.90    0.30
   4  10  -4    0.80    0.20
  -4  10   4    0.40    0.60
   4  10  -4    0.60    0.40
   4  10  -4    0.70    0.40
  -3 -10   4    4.90    0.60
  -3 -10   4    2.80    0.50
   3 -10  -4    4.20    0.40
  -3 -10   4    4.20    0.70
  -3 -10   4    4.20    0.50
   3 -10  -4    4.40    0.70
   3 -10  -4    3.90    0.70
   3  10  -4    3.20    0.50
  -3  10   4    3.30    0.20
  -3  10   4    4.10    0.50
   3  10  -4    3.50    0.70
  -3  10   4    3.90    0.40
   3  10  -4    3.70    0.40
  -2 -10   4   98.69    4.90
  -2 -10   4  106.59    4.20
  -2 -10   4  107.49    4.00
  -2 -10   4  112.59    3.90
   2 -10  -4  112.69    4.00
  -2 -10   4  103.79    3.90
   2 -10  -4  106.79    3.70
   2 -10  -4  107.89    4.00
   2  10  -4  107.59    4.40
  -2  10   4  108.29    3.70
  -2  10   4  106.69    3.60
   2  10  -4  104.09    3.50
  -2  10   4  106.69    3.50
  -2  10   4   97.29    5.40
   2  10  -4  104.99    3.60
  -1 -10   4   28.20    1.50
  -1 -10   4   27.30    2.10
   1 -10  -4   29.10    1.50
  -1 -10   4   26.30    1.50
   1 -10  -4   28.10    1.40
  -1 -10   4   29.70    1.80
   1 -10  -4   29.70    1.60
  -1  10   4   29.00    1.30
   1  10  -4   28.80    1.80
  -1  10   4   27.70    1.30
   1  10  -4   27.10    1.20
  -1  10   4   29.40    1.50
   0 -10   4   27.60    1.80
   0 -10  -4   28.40    1.50
   0 -10   4   25.70    1.50
   0 -10   4   27.00    1.40
   0 -10  -4   25.10    1.60
   0 -10  -4   28.80    1.50
   0  10   4   28.80    1.30
   0  10  -4   27.50    1.20
   0  10   4   28.50    1.30
   0  10   4   26.90    1.60
  -1 -10  -4   16.80    1.10
   1 -10   4   17.30    1.10
   1 -10   4   17.60    1.50
   1 -10   4   16.30    0.90
  -1 -10  -4   16.30    1.30
  -1  10  -4   16.90    0.90
   1  10   4   17.30    1.30
   1  10   4   17.90    0.80
  -2 -10  -4    0.10    0.20
   2 -10   4    0.00    0.20
   2 -10   4    0.00    0.20
   2 -10   4    0.00    0.10
  -2 -10  -4    0.00    0.20
   2  10   4    0.10    0.20
   2  10   4    0.20    0.20
   2  10   4   -0.10    0.20
  -3 -10  -4    3.80    0.70
   3 -10   4    3.80    0.60
   3 -10   4    3.60    0.80
  -3 -10  -4    5.00    0.80
   3 -10   4    5.00    0.40
  -3  10  -4    4.60    0.30
   3  10   4    5.10    0.50
   3  10   4    5.60    0.90
   4 -10   4    0.90    0.40
   4 -10   4    0.50    0.50
  -4 -10  -4    1.30    0.50
  -4 -10  -4    0.70    0.50
   4 -10   4    1.20    0.30
   4  10   4    0.60    0.50
  -7 -11   4   32.90    1.70
   7 -11  -4   28.50    1.80
  -7 -11   4   29.90    1.50
   7 -11  -4   29.70    1.20
  -7 -11   4   29.50    1.50
   7 -11  -4   32.70    1.60
   7  11  -4   32.30    1.50
  -7  11   4   27.30    1.60
  -7  11   4   28.10    3.10
  -6 -11   4   56.59    2.50
   6 -11  -4   56.99    2.70
   6 -11  -4   56.49    2.00
  -6 -11   4   55.59    2.80
  -6 -11   4   55.69    2.30
   6 -11  -4   54.89    2.20
  -6  11   4   54.49    4.10
   6  11  -4   56.59    2.90
   6  11  -4   53.69    2.20
  -5 -11   4   16.10    1.20
   5 -11  -4   15.30    0.80
   5 -11  -4   15.40    0.90
  -5 -11   4   12.60    0.90
  -5 -11   4   13.10    1.20
   5 -11  -4   15.30    1.10
  -5  11   4   13.30    2.00
   5  11  -4   14.90    1.30
   5  11  -4   15.90    1.50
  -5  11   4   15.00    1.00
   5  11  -4   15.50    0.90
   4 -11  -4   20.80    1.30
   4 -11  -4   24.50    1.10
  -4 -11   4   21.50    1.20
   4 -11  -4   22.70    1.20
  -4 -11   4   19.10    1.30
   4  11  -4   21.10    1.00
  -4  11   4   20.60    1.00
  -4  11   4   22.60    1.20
   4  11  -4   21.70    1.40
   3 -11  -4  163.98    5.90
  -3 -11   4  172.68    6.20
  -3 -11   4  171.78    6.00
   3 -11  -4  167.18    5.80
  -3 -11   4  170.18    5.90
   3 -11  -4  172.48    5.50
  -3 -11   4  168.38    6.30
  -3 -11   4  176.08    5.80
   3  11  -4  174.08    6.50
  -3  11   4  189.98    8.00
   3  11  -4  171.38    5.40
  -3  11   4  170.38    5.40
   3  11  -4  174.98    5.80
  -3  11   4  167.28    5.60
  -2 -11   4  143.19    5.40
  -2 -11   4  143.89    5.20
   2 -11  -4  146.09    5.20
  -2 -11   4  144.29    5.10
   2 -11  -4  147.89    4.80
  -2 -11   4  141.69    5.70
   2 -11  -4  149.39    5.20
  -2 -11   4  141.49    5.00
  -2  11   4  148.49    4.70
  -2  11   4  149.99    4.80
   2  11  -4  145.19    5.60
   2  11  -4  145.89    4.60
   2  11  -4  133.19    4.60
  -2  11   4  147.79    4.60
  -1 -11   4  230.98    8.00
   1 -11  -4  249.18    7.90
  -1 -11   4  252.07    8.50
  -1 -11   4  250.57    8.00
   1 -11  -4  251.97    8.30
   1 -11  -4  253.27    8.10
  -1 -11   4  247.98    8.20
  -1  11   4  241.98    7.70
  -1  11   4  250.47    7.70
   1  11  -4  246.08    7.60
   1  11  -4  243.98    8.60
  -1  11   4  247.28    7.90
   0 -11  -4  182.98    6.50
   0 -11  -4  189.28    6.20
   0 -11   4  186.58    6.90
   0 -11  -4  188.08    6.30
   0 -11   4  187.08    6.30
   0  11   4  191.78    6.40
   0  11  -4  181.18    5.80
   0  11   4  189.18    6.00
  -1 -11  -4    0.50    0.40
  -1 -11  -4    1.50    0.40
   1 -11   4    0.60    0.20
   1 -11   4    0.80    0.30
   1  11   4    1.20    0.20
   1  11   4    0.60    0.40
  -2 -11  -4    0.50    0.30
   2 -11   4    0.40    0.10
   2 -11   4    0.60    0.40
   2 -11   4    0.50    0.30
  -2 -11  -4    0.40    0.20
  -2  11  -4    0.30    0.20
   2  11   4    0.40    0.20
   2  11   4    0.20    0.30
   2  11   4    0.30    0.20
  -3 -11  -4   23.90    1.30
   3 -11   4   24.90    1.50
  -3 -11  -4   24.70    1.60
   3 -11   4   26.80    2.10
  -3 -11  -4   25.60    1.80
   3 -11   4   26.90    1.00
  -3  11  -4   25.70    0.90
   3  11   4   24.10    1.80
   3  11   4   25.80    1.30
   4 -11   4   25.10    2.10
  -4 -11  -4   24.90    1.80
   4 -11   4   25.60    1.60
  -4 -11  -4   28.10    1.90
   4 -11   4   22.00    1.60
  -4  11  -4   21.80    0.90
   4  11   4   25.10    1.90
  -4  11  -4   27.10    1.30
   6 -12  -4   20.00    1.10
   6 -12  -4   21.60    1.50
   6 -12  -4   21.70    1.00
  -6 -12   4   22.30    1.30
  -6 -12   4   22.10    1.40
  -6 -12   4   21.90    1.70
  -6  12   4   21.10    2.60
   6  12  -4   21.20    1.70
  -6  12   4   23.80    1.20
   5 -12  -4    7.90    0.60
  -5 -12   4    7.70    0.70
   5 -12  -4    6.30    0.80
  -5 -12   4    5.90    0.80
  -5 -12   4    8.20    1.10
   5 -12  -4    6.10    0.50
   5  12  -4    6.70    1.10
  -5  12   4    6.30    0.60
   5  12  -4    6.40    0.60
  -5  12   4    7.90    1.50
   5  12  -4    8.00    0.90
  -4 -12   4   14.20    1.20
  -4 -12   4   15.20    1.40
   4 -12  -4   15.50    1.00
   4 -12  -4   15.40    1.10
   4 -12  -4   14.60    0.90
  -4 -12   4   14.80    1.10
  -4 -12   4   15.90    1.10
  -4 -12   4   14.90    1.00
  -4  12   4   15.00    2.00
  -4  12   4   14.80    0.90
  -4  12   4   14.60    0.80
   4  12  -4   15.10    0.80
   4  12  -4   13.30    1.10
   3 -12  -4   25.90    1.20
  -3 -12   4   24.00    1.70
   3 -12  -4   25.50    1.50
  -3 -12   4   24.80    1.40
  -3 -12   4   24.20    1.50
  -3 -12   4   24.20    1.40
  -3 -12   4   25.20    1.70
   3 -12  -4   25.30    1.40
  -3  12   4   25.60    1.20
  -3  12   4   25.70    1.20
   3  12  -4   24.80    1.30
   3  12  -4   25.90    1.10
  -3  12   4   28.10    2.70
  -2 -12   4   49.50    2.50
   2 -12  -4   52.09    2.30
  -2 -12   4   48.30    2.20
  -2 -12   4   52.19    2.30
   2 -12  -4   46.90    2.20
  -2 -12   4   48.90    2.80
   2 -12  -4   49.99    2.00
  -2  12   4   44.80    3.40
   2  12  -4   49.90    1.80
  -2  12   4   48.30    1.60
  -2  12   4   48.50    1.90
  -2  12   4   52.89    2.00
   2  12  -4   49.20    2.60
   2  12  -4   46.90    1.70
   1 -12  -4    0.20    0.20
  -1 -12   4   -0.30    0.20
   1 -12  -4    0.20    0.20
  -1 -12   4    0.80    0.30
  -1 -12   4    0.40    0.30
   1 -12  -4    0.20    0.30
  -1 -12   4   -0.20    0.20
  -1  12   4   -0.20    0.20
  -1  12   4    0.10    0.50
  -1  12   4    0.50    0.20
  -1  12   4    0.20    0.20
   1  12  -4   -0.10    0.30
   1  12  -4    0.10    0.10
   0 -12  -4   98.99    4.00
   0 -12   4   93.39    4.10
   0 -12   4   94.89    3.50
   0 -12   4   91.59    3.30
   0 -12  -4   89.49    3.40
   0 -12  -4   93.39    3.50
   0  12   4   88.59    3.60
   1 -12   4  144.39    5.00
  -1 -12  -4  143.49    5.40
   1 -12   4  151.78    5.80
   1 -12   4  134.79    4.60
  -1 -12  -4  144.19    5.10
   1  12   4  138.59    5.20
   1  12   4  144.19    4.50
   1  12   4  140.49    4.70
   1  12   4  143.19    5.30
  -1  12  -4  142.89    4.40
  -2 -12  -4    6.10    0.80
   2 -12   4    5.60    0.70
   2 -12   4    5.30    0.90
  -2 -12  -4    7.60    0.90
   2 -12   4    6.00    0.40
  -2  12  -4    5.40    0.40
   2  12   4    6.10    0.90
   2  12   4    5.90    0.60
   3 -12   4    5.70    0.70
  -3 -12  -4    6.10    0.80
   3 -12   4    4.60    0.90
   3 -12   4    5.90    0.30
  -3 -12  -4    4.50    0.80
  -3 -12  -4    5.70    0.60
   3  12   4    3.90    0.80
   3  12   4    5.40    0.60
   6 -13  -4    6.30    0.60
   6 -13  -4    7.00    0.90
   6 -13  -4    8.40    0.50
  -6 -13   4    8.80    0.70
  -6 -13   4    7.90    0.90
  -6 -13   4    7.90    0.80
   6  13  -4    8.90    0.80
   6  13  -4    6.90    1.00
  -6  13   4    7.60    1.60
  -6  13   4    7.30    0.60
  -5 -13   4   53.19    2.80
  -5 -13   4   55.89    2.60
   5 -13  -4   50.19    2.50
   5 -13  -4   57.19    2.10
  -5 -13   4   57.29    2.40
  -5  13   4   58.29    2.10
  -5  13   4   54.89    4.00
   5  13  -4   55.09    2.70
   5  13  -4   57.89    2.20
  -4 -13   4    2.80    0.60
   4 -13  -4    1.80    0.40
   4 -13  -4    2.30    0.40
  -4 -13   4    1.30    0.40
  -4 -13   4    1.40    0.40
   4 -13  -4    2.10    0.50
  -4 -13   4    1.40    0.40
   4  13  -4    1.10    0.40
   4  13  -4    1.50    0.50
  -4  13   4    2.60    0.40
   4  13  -4    1.60    0.30
  -4  13   4    2.10    1.00
  -3 -13   4    1.00    0.30
  -3 -13   4    0.70    0.30
  -3 -13   4    0.80    0.30
   3 -13  -4    0.90    0.30
   3 -13  -4    1.00    0.30
   3 -13  -4    1.00    0.30
  -3 -13   4    2.20    0.60
  -3  13   4    0.90    0.30
   3  13  -4    1.10    0.30
  -3  13   4    0.40    0.60
  -3  13   4    1.00    0.20
   2 -13  -4    0.10    0.30
  -2 -13   4    1.10    0.30
   2 -13  -4    0.50    0.20
  -2 -13   4    0.40    0.30
   2 -13  -4    0.90    0.30
  -2 -13   4    0.50    0.30
   2  13  -4    0.50    0.20
  -2  13   4    0.70    0.70
   2  13  -4   -0.30    0.40
  -2  13   4    0.50    0.20
  -2  13   4    0.70    0.20
  -1 -13   4   83.49    3.30
  -1 -13   4   88.49    3.30
   1 -13  -4   81.79    3.30
   1 -13  -4   88.39    3.20
  -1 -13   4   85.39    3.50
   1  13  -4   85.09    2.80
  -1  13   4   83.49    3.10
  -1  13   4   84.59    3.00
   0 -13   4  455.55   14.70
   0 -13  -4  476.25   14.90
   0 -13   4  465.95   14.50
   0 -13   4  480.75   15.50
   0 -13  -4  480.55   14.80
   0 -13   4  481.15   15.10
   0 -13  -4  480.65   15.10
   0  13   4  503.05   16.90
   0  13   4  487.25   14.80
   0  13  -4  483.45   14.10
   1 -13   4  109.79    4.20
  -1 -13  -4  117.69    4.30
   1 -13   4  112.99    3.80
   1 -13   4  115.39    5.00
  -1 -13  -4  113.69    4.60
   1  13   4  116.59    3.70
   1  13   4  118.09    3.90
  -1  13  -4  115.19    3.50
   1  13   4  119.89    4.50
   1  13   4  116.89    4.20
   2 -13   4    1.70    0.20
  -2 -13  -4    0.80    0.50
  -2 -13  -4    1.50    0.40
   2 -13   4    0.60    0.40
   2 -13   4    1.60    0.50
   2  13   4    1.40    0.50
   2  13   4    1.00    0.30
   3 -13   4   31.40    1.80
  -3 -13  -4   31.80    1.90
  -3 -13  -4   34.10    2.20
  -3 -13  -4   31.10    1.50
   3 -13   4   35.70    2.50
   3  13   4   32.80    2.20
   3  13   4   30.20    1.60
  -5 -14   4   47.70    2.20
  -5 -14   4   41.40    2.30
   5 -14  -4   46.40    2.30
   5 -14  -4   47.70    1.80
  -5 -14   4   45.80    2.50
   5  14  -4   47.20    1.90
  -5  14   4   48.10    1.70
  -5  14   4   51.09    4.00
   5  14  -4   49.10    2.50
   4 -14  -4    4.10    0.70
  -4 -14   4    4.40    0.70
  -4 -14   4    4.30    0.80
  -4 -14   4    5.50    0.70
   4 -14  -4    5.50    0.50
  -4 -14   4    5.00    0.70
   4 -14  -4    5.40    0.50
  -4  14   4    4.60    0.40
   4  14  -4    3.40    0.60
   4  14  -4    5.20    0.50
  -4  14   4    6.00    1.40
   4  14  -4    4.90    0.90
  -3 -14   4   16.10    1.20
   3 -14  -4   15.90    1.00
  -3 -14   4   17.30    1.20
   3 -14  -4   17.00    1.20
  -3 -14   4   18.30    1.40
   3 -14  -4   14.40    1.00
  -3 -14   4   14.50    1.40
  -3 -14   4   15.70    1.00
  -3  14   4   15.80    1.00
   3  14  -4   15.90    1.10
   3  14  -4   15.90    0.90
   3  14  -4   16.40    1.50
  -3  14   4   15.70    0.80
  -3  14   4   15.40    2.00
  -2 -14   4   -0.20    0.20
  -2 -14   4    0.30    0.20
   2 -14  -4    0.20    0.20
   2 -14  -4    0.40    0.20
  -2 -14   4    0.30    0.30
  -2 -14   4    0.30    0.30
  -2  14   4    0.10    0.20
  -2  14   4    0.10    0.50
  -2  14   4    0.30    0.20
   2  14  -4    0.10    0.10
  -1 -14   4  121.39    4.40
   1 -14  -4  118.59    4.50
   1 -14  -4  124.79    4.70
   1 -14  -4  122.59    4.30
  -1 -14   4  122.19    4.40
  -1 -14   4  123.59    5.00
  -1 -14   4  128.29    4.70
   1  14  -4  120.39    3.80
  -1  14   4  125.59    3.90
   0 -14   4   63.59    2.60
   0 -14   4   62.59    3.20
   0 -14   4   60.69    2.40
   0 -14  -4   61.99    3.00
   0 -14   4   61.19    2.90
   0 -14  -4   63.99    2.70
   0  14   4   62.59    2.60
   0  14   4   64.79    2.60
   0  14   4   71.49    4.20
   0  14   4   63.19    2.30
  -1 -14  -4    0.70    0.50
  -1 -14  -4    1.70    0.40
   1 -14   4    1.40    0.50
   1 -14   4    1.50    0.20
   1 -14   4    1.80    0.70
   1 -14   4    1.20    0.30
   1  14   4    1.00    0.70
   1  14   4    1.60    0.50
  -2 -14  -4    2.60    0.60
   2 -14   4    1.70    0.60
  -2 -14  -4    2.10    0.40
  -2 -14  -4    1.80    0.50
   2 -14   4    1.80    0.50
   2  14   4    2.30    0.80
   2  14   4    2.20    0.40
   2  14   4    2.10    0.60
   5 -15  -4   -0.10    0.10
  -5 -15   4   -0.10    0.20
  -5 -15   4   -0.40    0.20
  -5 -15   4   -0.20    0.20
   5 -15  -4   -0.40    0.30
  -5  15   4    0.30    0.70
   5  15  -4    0.20    0.40
   5  15  -4    0.00    0.20
   4 -15  -4   71.99    2.70
  -4 -15   4   76.49    3.10
   4 -15  -4   75.59    2.80
  -4 -15   4   75.99    3.10
   4 -15  -4   68.49    3.10
  -4 -15   4   74.09    3.30
  -4 -15   4   77.19    3.40
   4  15  -4   74.49    2.70
  -4  15   4   77.39    2.40
   4  15  -4   75.99    3.00
  -4  15   4   74.49    4.80
   3 -15  -4    5.00    0.70
   3 -15  -4    6.80    0.60
  -3 -15   4    5.40    0.80
  -3 -15   4    5.90    0.90
  -3  15   4    5.70    0.60
  -3  15   4    5.70    0.40
  -3  15   4    6.30    1.50
   3  15  -4    4.90    0.90
   3  15  -4    6.00    0.50
  -2 -15   4   23.30    1.40
   2 -15  -4   20.30    1.20
   2 -15  -4   21.70    1.40
  -2 -15   4   22.90    1.60
  -2 -15   4   22.20    1.40
  -2 -15   4   23.60    1.30
   2 -15  -4   20.40    1.30
  -2  15   4   23.40    2.40
   2  15  -4   21.50    1.80
   2  15  -4   21.20    0.90
  -2  15   4   20.90    1.30
   1 -15  -4  163.78    5.80
  -1 -15   4  162.68    5.70
   1 -15  -4  169.08    5.70
  -1 -15   4  167.88    6.40
   1 -15  -4  171.48    6.10
  -1 -15   4  173.58    5.70
  -1 -15   4  176.08    6.10
   1  15  -4  165.38    6.50
  -1  15   4  170.88    5.30
   0 -15   4   75.19    3.70
   0 -15   4   72.99    3.00
   0 -15  -4   75.39    3.40
   0 -15   4   76.39    3.30
   0 -15  -4   75.99    3.10
   0 -15   4   70.79    2.70
   0  15  -4   74.59    2.30
   0  15   4   81.39    2.90
   0  15   4   73.89    2.70
   0  15   4   74.39    3.00
  -1 -15  -4    6.10    1.00
   1 -15   4    6.60    0.40
   1 -15   4    6.50    0.70
   1 -15   4    6.10    0.90
   1 -15   4    6.50    1.10
  -1 -15  -4    6.60    0.90
   1  15   4    5.90    1.20
   1  15   4    6.10    0.80
  -2 -15  -4   32.00    1.50
  -2 -15  -4   30.70    1.90
  -2 -15  -4   30.50    2.10
   2 -15   4   34.70    2.00
   2 -15   4   32.50    1.70
   2 -15   4   32.00    2.40
   2  15   4   32.50    2.10
   2  15   4   32.80    1.50
   2  15   4   33.70    2.50
   4 -16  -4   88.89    3.20
  -4 -16   4   84.09    3.80
  -4 -16   4   88.59    3.80
  -4 -16   4   87.79    3.60
  -4 -16   4   93.59    3.20
   4 -16  -4   95.39    3.70
  -4  16   4   88.59    2.70
  -4  16   4   87.69    5.50
   4  16  -4   93.89    3.10
   4  16  -4   89.39    3.20
   4  16  -4   88.49    3.10
  -3 -16   4    0.10    0.30
  -3 -16   4   -0.40    0.40
  -3 -16   4    0.10    0.20
   3 -16  -4    0.00    0.20
  -3 -16   4    0.00    0.20
  -3 -16   4    0.00    0.30
   3 -16  -4    0.50    0.30
  -3  16   4   -0.20    0.50
   3  16  -4   -0.10    0.20
  -3  16   4    0.10    0.30
  -3  16   4    0.10    0.10
  -2 -16   4    5.30    0.90
  -2 -16   4    6.70    0.90
  -2 -16   4    5.60    0.70
   2 -16  -4    5.40    0.70
   2 -16  -4    7.70    1.20
  -2 -16   4    5.90    0.60
   2 -16  -4    7.10    0.90
   2  16  -4    6.10    0.40
  -2  16   4    4.80    1.40
   2  16  -4    5.10    1.00
  -1 -16   4    1.20    0.50
  -1 -16   4    1.80    0.40
  -1 -16   4    1.20    0.40
   1 -16  -4    1.20    0.40
  -1 -16   4    0.90    0.30
   1 -16  -4    1.20    0.40
  -1  16   4    1.40    0.70
  -1  16   4    0.40    0.30
  -1  16   4    1.50    0.30
   1  16  -4    1.20    0.20
   0 -16   4   -0.10    0.20
   0 -16   4    0.20    0.30
   0 -16  -4   -0.50    0.20
   0 -16   4    0.20    0.30
   0 -16   4   -0.10    0.20
   0 -16  -4    0.10    0.30
   0  16   4   -0.10    0.20
   0  16   4   -0.10    0.50
   0  16   4   -0.60    0.20
   1 -16   4    0.50    0.40
   1 -16   4    0.10    0.20
  -1 -16  -4   -0.30    0.30
   1 -16   4   -0.10    0.30
  -1 -16  -4    0.00    0.30
  -1 -16  -4   -0.30    0.20
   1  16   4   -0.80    0.30
   1  16   4   -0.20    0.20
   3 -17  -4   24.10    1.30
   3 -17  -4   24.30    1.50
  -3 -17   4   22.50    1.60
  -3 -17   4   22.10    1.70
  -3 -17   4   23.30    1.50
   3 -17  -4   23.30    1.30
  -3 -17   4   23.20    1.10
  -3  17   4   22.70    2.50
  -3  17   4   21.20    1.40
  -2 -17   4    0.70    0.40
  -2 -17   4    0.70    0.40
   2 -17  -4    0.60    0.30
  -2 -17   4    0.20    0.30
  -2 -17   4    0.00    0.30
  -2 -17   4    0.10    0.10
   2 -17  -4   -0.10    0.20
  -2  17   4    0.50    0.70
  -2  17   4    0.00    0.30
  -2  17   4    0.40    0.10
  -1 -17   4   22.20    1.30
  -1 -17   4   24.70    1.60
   1 -17  -4   23.60    1.40
  -1 -17   4   22.70    0.90
  -1 -17   4   21.70    1.20
   1 -17  -4   21.30    1.30
  -1 -17   4   20.50    1.70
   1 -17  -4   21.30    1.50
  -1  17   4   19.20    2.20
  -1  17   4   20.90    1.70
   0 -17  -4   35.70    2.10
   0 -17  -4   34.90    1.50
   0 -17  -4   36.30    1.90
   0 -17   4   37.50    2.40
   0 -17   4   36.20    1.20
   0 -17   4   36.10    1.40
   0 -17   4   40.90    2.20
   0 -17   4   33.90    1.70
   0  17   4   37.40    2.90
   8   0  -5   -0.20    0.20
  -8   0   5    0.00    0.50
   7   0  -5    0.10    0.30
   7   0  -5   -0.20    0.30
   7   0  -5    0.20    0.20
   6   0  -5    0.40    0.20
   6   0  -5   -0.20    0.20
  -6   0   5    0.10    0.10
  -6   0   5    0.10    0.10
   6   0  -5   -0.10    0.20
  -6   0   5    0.20    0.50
  -5   0   5    0.40    0.20
   5   0  -5    0.10    0.20
  -5   0   5    0.00    0.10
   5   0  -5    0.10    0.20
  -5   0   5    0.20    0.10
  -5   0   5    0.10    0.20
   5   0  -5    0.20    0.20
   4   0  -5   -0.10    0.10
   4   0  -5    0.10    0.20
  -4   0   5   -0.10    0.10
  -4   0   5   -0.20    0.10
  -4   0   5    0.10    0.10
   4   0  -5    0.20    0.20
  -3   0   5   -0.30    0.10
  -3   0   5    0.00    0.20
   3   0  -5    0.00    0.20
  -3   0   5   -0.10    0.10
   3   0  -5    0.00    0.20
  -2   0   5    0.00    0.20
  -2   0   5    0.10    0.20
   2   0  -5    0.00    0.20
   2   0  -5   -0.10    0.10
  -2   0   5    0.00    0.20
   2   0  -5    0.50    0.20
  -1   0   5   -0.10    0.20
  -1   0   5    0.20    0.20
  -1   0   5    0.30    0.20
   1   0  -5    0.10    0.20
   1   0  -5    0.30    0.30
  -1   0   5    0.10    0.20
   0   0  -5    7.30    0.80
   0   0   5    8.00    0.80
   1   0   5    0.10    0.20
   1   0   5    0.10    0.20
   1   0   5    0.10    0.20
  -1   0  -5    0.10    0.20
   2   0   5   -0.10    0.20
   2   0   5    0.10    0.20
  -2   0  -5   -0.20    0.30
   2   0   5   -0.50    0.20
   2   0   5    0.10    0.30
   3   0   5   -0.20    0.20
   3   0   5   -0.10    0.30
  -3   0  -5    0.00    0.20
   3   0   5    0.10    0.20
   4   0   5   -0.40    0.30
  -4   0  -5   -0.30    0.30
   4   0   5   -0.30    0.20
  -8  -1   5    6.90    1.20
   8  -1  -5    8.20    0.70
   8  -1  -5    6.20    0.90
   8   1  -5    7.20    0.70
  -8   1   5    6.90    1.30
   7  -1  -5   24.50    1.60
  -7  -1   5   24.80    1.00
   7  -1  -5   25.80    1.30
  -7  -1   5   23.20    1.70
  -7  -1   5   23.70    2.20
   7  -1  -5   22.90    1.70
  -7   1   5   25.40    2.40
   7   1  -5   23.10    1.30
  -7   1   5   24.70    0.90
   7   1  -5   23.40    1.70
   7   1  -5   25.90    2.20
  -6  -1   5    1.40    0.30
   6  -1  -5    0.70    0.30
  -6  -1   5    1.00    0.40
  -6  -1   5    0.80    0.60
   6  -1  -5    1.30    0.30
   6  -1  -5    0.50    0.30
  -6  -1   5    1.00    0.30
   6   1  -5    1.20    0.30
  -6   1   5    0.80    0.20
  -6   1   5    0.90    0.60
  -6   1   5    1.00    0.30
   6   1  -5    1.10    0.40
  -5  -1   5    8.00    0.70
  -5  -1   5    8.10    0.90
   5  -1  -5    7.60    0.80
   5  -1  -5    7.00    0.70
   5  -1  -5    8.10    0.80
  -5  -1   5    8.30    0.60
  -5  -1   5    8.20    0.70
   5   1  -5    7.00    0.80
   5   1  -5    7.20    0.80
  -5   1   5    7.60    0.60
  -5   1   5    7.70    0.70
   5   1  -5    7.10    0.70
  -5   1   5    7.50    0.90
  -4  -1   5    1.60    0.30
  -4  -1   5    1.40    0.30
   4  -1  -5    1.20    0.30
  -4  -1   5    1.20    0.40
   4  -1  -5    2.30    0.50
   4  -1  -5    1.80    0.40
   4   1  -5    1.50    0.40
   4   1  -5    2.30    0.50
   4   1  -5    1.70    0.50
  -4   1   5    2.80    0.60
  -4   1   5    1.50    0.40
  -4   1   5    1.90    0.30
   3  -1  -5   17.20    1.20
   3  -1  -5   17.40    1.10
   3  -1  -5   14.10    1.10
  -3  -1   5   15.10    1.10
  -3  -1   5   14.50    1.00
   3   1  -5   17.10    1.20
   3   1  -5   17.10    1.10
   3   1  -5   17.00    1.10
  -3   1   5   15.00    1.10
  -3   1   5   17.40    1.00
  -3   1   5   16.80    1.20
  -3   1   5   16.30    1.00
   2  -1  -5  145.49    5.20
  -2  -1   5  142.49    5.20
  -2  -1   5  141.39    5.10
  -2  -1   5  143.69    5.20
   2  -1  -5  151.18    5.10
   2   1  -5  143.79    5.60
  -2   1   5  155.58    5.70
  -2   1   5  148.29    5.00
  -2   1   5  147.99    5.00
  -2   1   5  141.29    5.20
   2   1  -5  153.08    5.20
  -1  -1   5  225.28    7.30
   1  -1  -5  225.28    7.30
  -1  -1   5  207.28    7.40
  -1  -1   5  223.28    7.30
  -1   1   5  218.98    7.20
   1   1  -5  218.18    7.40
  -1   1   5  217.98    7.40
  -1   1   5  220.78    7.30
   1   1  -5  214.48    8.20
  -1   1   5  219.78    7.10
   0  -1   5   93.49    3.70
   0  -1   5   93.29    3.60
   0  -1  -5   91.39    3.70
   0  -1  -5   91.49    3.50
   0  -1   5   94.39    3.70
   0   1  -5   94.39    3.40
   0   1   5   96.39    4.10
   0   1  -5   91.49    3.70
   0   1   5   92.09    3.60
   0   1   5   87.19    3.40
   0   1   5   93.59    3.70
  -1  -1  -5   17.70    1.30
   1  -1   5   13.00    1.10
   1  -1   5   14.40    1.00
   1  -1   5   15.20    1.20
   1  -1   5   14.80    1.00
  -1  -1  -5   13.80    0.90
   1   1   5   13.60    0.90
   1   1   5   14.50    1.20
  -1   1  -5   12.30    1.10
   2  -1   5    0.90    0.30
   2  -1   5    1.50    0.50
   2  -1   5    0.90    0.40
  -2  -1  -5    0.40    0.30
   2  -1   5    0.70    0.30
   2   1   5    0.70    0.20
  -2   1  -5    0.20    0.30
   2   1   5    1.40    0.40
   2   1   5    0.60    0.30
   2   1   5    0.80    0.40
   3  -1   5   33.10    2.10
  -3  -1  -5   33.50    2.10
   3  -1   5   36.00    2.10
   3  -1   5   37.90    1.70
   3   1   5   37.00    1.70
   3   1   5   35.10    1.70
   3   1   5   35.80    2.10
  -3   1  -5   37.50    2.20
   4  -1   5    0.10    0.20
   4  -1   5    0.30    0.40
  -4  -1  -5    0.00    0.40
   4   1   5   -0.10    0.30
  -4   1  -5   -0.30    0.30
   4   1   5    0.20    0.20
  -8  -2   5   62.59    4.50
   8  -2  -5   57.29    2.30
   8  -2  -5   56.99    2.90
  -8  -2   5   57.69    2.00
  -8   2   5   55.39    3.80
   8   2  -5   59.89    2.40
  -7  -2   5  184.88    5.50
  -7  -2   5  176.68    6.60
   7  -2  -5  179.68    5.80
   7  -2  -5  178.18    6.40
   7  -2  -5  174.48    6.60
  -7  -2   5  183.18    5.90
  -7  -2   5  176.58    7.40
   7   2  -5  173.18    5.80
  -7   2   5  160.78    7.60
  -7   2   5  177.28    6.60
   7   2  -5  173.28    6.50
  -6  -2   5   51.89    1.90
  -6  -2   5   47.90    2.50
  -6  -2   5   53.49    2.10
   6  -2  -5   50.39    2.40
  -6  -2   5   44.90    3.20
   6  -2  -5   48.90    2.10
   6  -2  -5   47.90    2.50
  -6   2   5   50.49    1.60
  -6   2   5   54.59    1.70
   6   2  -5   51.39    2.20
  -6   2   5   42.90    3.80
   6   2  -5   49.99    2.50
   5  -2  -5   97.69    3.60
   5  -2  -5   93.29    3.90
  -5  -2   5   97.89    3.50
  -5  -2   5   92.49    3.30
  -5  -2   5   92.39    3.50
   5  -2  -5   95.59    3.70
  -5  -2   5   95.79    3.90
  -5   2   5   95.79    3.90
   5   2  -5   92.19    3.90
  -5   2   5   96.49    3.20
  -5   2   5   95.79    3.40
   5   2  -5   94.29    3.50
  -5   2   5   90.09    3.20
   5   2  -5   96.99    3.90
   4  -2  -5   11.10    0.90
   4  -2  -5    9.60    0.80
  -4  -2   5   10.70    0.90
  -4  -2   5   10.80    0.80
   4  -2  -5   11.80    1.00
  -4  -2   5    9.60    0.90
  -4   2   5   11.20    0.70
   4   2  -5    9.50    0.80
  -4   2   5   10.30    0.80
  -4   2   5   10.50    1.00
   4   2  -5   11.20    1.00
   4   2  -5   10.80    1.00
  -4   2   5    9.70    0.70
  -3  -2   5  295.87    9.60
  -3  -2   5  297.87    9.50
  -3  -2   5  305.77    9.80
   3  -2  -5  297.27    9.70
   3  -2  -5  296.87    9.80
   3  -2  -5  300.87    9.50
   3   2  -5  302.07    9.70
  -3   2   5  296.57    9.20
  -3   2   5  299.67    9.60
   3   2  -5  315.37   10.20
  -3   2   5  288.97    9.20
   3   2  -5  304.47    9.60
   2  -2  -5  137.89    5.00
   2  -2  -5  137.79    5.00
  -2  -2   5  146.89    5.00
  -2  -2   5  136.99    4.90
   2  -2  -5  136.49    4.70
  -2  -2   5  136.59    5.00
  -2   2   5  140.69    4.60
   2   2  -5  139.29    5.00
  -2   2   5  134.29    4.70
   2   2  -5  134.59    4.90
  -2   2   5  137.29    4.90
  -2   2   5  141.49    5.00
   1  -2  -5    0.30    0.20
  -1  -2   5    0.30    0.20
  -1  -2   5    0.40    0.20
  -1  -2   5    0.20    0.20
   1  -2  -5    0.20    0.20
   1   2  -5    0.00    0.20
   1   2  -5    0.40    0.30
  -1   2   5    0.40    0.20
  -1   2   5    0.50    0.30
  -1   2   5    0.40    0.20
   0  -2   5    3.10    0.50
   0  -2   5    2.60    0.50
   0  -2   5    2.80    0.50
   0  -2   5    2.40    0.50
   0  -2  -5    2.50    0.50
   0  -2  -5    3.60    0.60
   0   2   5    2.10    0.40
   0   2   5    2.90    0.60
   0   2   5    2.80    0.50
   0   2  -5    1.70    0.40
   0   2   5    2.50    0.50
  -1  -2  -5   10.70    0.80
   1  -2   5   10.20    0.80
  -1  -2  -5   10.40    1.00
   1  -2   5   11.20    1.00
   1  -2   5   14.00    1.00
   1  -2   5   11.30    1.00
   1   2   5   10.40    0.90
  -1   2  -5    9.70    1.00
   1   2   5   12.00    1.00
   1   2   5   12.00    0.80
   1   2   5   10.60    1.00
   2  -2   5   36.10    2.20
  -2  -2  -5   38.30    2.20
   2  -2   5   40.50    2.20
   2  -2   5   38.30    1.90
  -2   2  -5   37.50    2.10
   2   2   5   37.10    1.80
   2   2   5   38.00    1.80
   2   2   5   37.40    2.20
   3  -2   5   37.90    2.30
   3  -2   5   32.90    1.60
   3  -2   5   33.70    2.00
  -3  -2  -5   29.70    2.00
   3   2   5   33.20    1.60
  -3   2  -5   30.70    2.00
   3   2   5   34.10    2.10
   3   2   5   34.00    1.60
   4  -2   5    1.70    0.30
   4  -2   5    1.30    0.50
  -4  -2  -5    1.70    0.50
   4  -2   5    2.40    0.60
   4   2   5    1.20    0.50
  -4   2  -5    2.20    0.60
   8  -3  -5   24.20    1.20
   8  -3  -5   19.40    1.60
  -8  -3   5   20.10    1.90
  -8  -3   5   21.90    1.00
  -8   3   5   19.40    2.20
   8   3  -5   23.80    1.20
  -7  -3   5   89.59    3.30
  -7  -3   5   84.89    4.40
   7  -3  -5   86.09    3.60
   7  -3  -5   87.59    3.20
   7  -3  -5   81.79    3.80
  -7  -3   5   82.59    3.90
  -7  -3   5   93.49    3.00
  -7   3   5   88.89    5.00
  -7   3   5   90.99    3.90
   7   3  -5   85.29    3.90
   7   3  -5   84.29    3.20
  -6  -3   5   23.20    1.30
   6  -3  -5   24.20    1.50
  -6  -3   5   24.10    1.30
  -6  -3   5   26.50    1.70
   6  -3  -5   22.30    1.50
   6  -3  -5   24.30    1.60
  -6  -3   5   25.00    1.10
   6   3  -5   25.20    1.70
  -6   3   5   19.80    2.20
   5  -3  -5   68.59    2.80
  -5  -3   5   67.99    2.70
  -5  -3   5   66.69    3.00
   5  -3  -5   65.29    2.70
  -5  -3   5   67.59    2.70
  -5  -3   5   63.99    2.50
   5  -3  -5   59.89    2.90
  -5   3   5   64.49    2.30
   5   3  -5   65.99    3.00
  -5   3   5   66.19    3.00
  -5   3   5   63.89    2.20
  -5   3   5   65.29    2.50
   5   3  -5   65.19    3.00
   5   3  -5   65.49    2.60
  -4  -3   5   11.10    1.00
   4  -3  -5   12.20    0.90
  -4  -3   5   11.90    0.90
  -4  -3   5   12.00    0.90
   4  -3  -5   13.00    1.00
   4  -3  -5   13.00    1.00
   4   3  -5   11.40    1.00
  -4   3   5   11.50    1.00
  -4   3   5   11.30    0.70
  -4   3   5   12.10    0.90
   4   3  -5   10.90    0.90
  -4   3   5   12.50    0.70
   4   3  -5    9.40    1.00
   3  -3  -5   10.50    0.90
  -3  -3   5    9.70    0.80
  -3  -3   5   11.70    1.00
   3  -3  -5   11.20    0.80
  -3  -3   5   11.00    0.90
   3  -3  -5   12.30    1.00
   3   3  -5   10.60    0.90
  -3   3   5    9.30    0.90
   3   3  -5   10.30    0.90
   3   3  -5   10.60    0.90
  -3   3   5   11.80    0.90
  -3   3   5   10.90    0.70
  -2  -3   5   17.00    1.20
   2  -3  -5   16.80    1.00
  -2  -3   5   19.30    1.30
   2  -3  -5   18.10    1.30
   2  -3  -5   19.60    1.30
  -2  -3   5   20.20    1.30
  -2   3   5   18.50    1.20
  -2   3   5   18.50    1.20
  -2   3   5   18.70    1.00
  -2   3   5   18.30    1.00
   2   3  -5   18.20    1.20
   2   3  -5   20.40    1.30
   2   3  -5   19.20    1.30
   1  -3  -5    8.90    0.90
   1  -3  -5    9.10    0.90
  -1  -3   5    9.90    0.90
  -1  -3   5   10.40    0.90
  -1  -3   5    9.80    0.90
   1   3  -5   10.20    0.90
   1   3  -5    8.40    0.70
  -1   3   5    9.90    0.80
  -1   3   5    9.50    0.80
   1   3  -5    9.00    0.80
  -1   3   5    9.20    0.90
  -1   3   5   10.90    0.70
   0  -3   5   45.20    2.20
   0  -3   5   40.80    2.00
   0  -3   5   43.40    2.20
   0  -3  -5   43.20    2.20
   0  -3  -5   40.50    2.00
   0   3  -5   42.20    1.90
   0   3   5   42.70    1.80
   0   3   5   42.40    2.00
   0   3  -5   42.00    2.10
   0   3   5   45.30    2.00
   0   3   5   45.10    2.20
  -1  -3  -5    1.60    0.50
   1  -3   5    1.80    0.40
   1  -3   5    1.70    0.40
   1  -3   5    1.60    0.40
   1  -3   5    1.70    0.50
  -1  -3  -5    1.30    0.30
   1   3   5    2.30    0.50
   1   3   5    1.90    0.40
   1   3   5    1.80    0.40
  -1   3  -5    2.40    0.60
   1   3   5    1.30    0.40
   2  -3   5    0.30    0.20
   2  -3   5   -0.20    0.20
  -2  -3  -5    0.30    0.30
   2  -3   5    0.20    0.20
   2  -3   5    0.30    0.30
   2   3   5    0.00    0.20
   2   3   5   -0.40    0.20
  -2   3  -5    0.30    0.30
   2   3   5    0.20    0.30
   3  -3   5   17.50    1.60
   3  -3   5   16.70    1.00
   3  -3   5   17.10    1.50
  -3  -3  -5   17.40    1.50
   3  -3   5   15.90    1.40
   3   3   5   19.50    1.50
   3   3   5   19.30    1.20
  -3   3  -5   17.10    1.40
   3   3   5   16.90    1.10
   4  -3   5    5.00    0.50
  -4  -3  -5    5.30    0.90
   4  -3   5    4.80    0.90
   4  -3   5    6.00    1.10
   4  -3   5    4.60    0.80
  -4   3  -5    5.50    0.90
   4   3   5    4.90    0.90
   4   3   5    6.00    0.60
   8  -4  -5    1.40    0.40
  -8  -4   5    1.50    0.30
  -8  -4   5    1.20    0.60
   8  -4  -5    1.40    0.50
  -8   4   5    1.40    0.90
   8   4  -5    1.80    0.40
  -7  -4   5   16.10    1.40
   7  -4  -5   17.40    1.00
   7  -4  -5   17.20    1.50
  -7  -4   5   19.70    0.90
  -7  -4   5   15.40    1.60
  -7  -4   5   19.60    1.20
   7  -4  -5   16.00    1.20
  -7   4   5   15.80    1.40
  -7   4   5   16.90    2.10
   7   4  -5   17.30    1.50
   7   4  -5   15.80    1.50
   7   4  -5   18.70    1.10
  -6  -4   5  246.88    9.00
  -6  -4   5  232.08    8.00
  -6  -4   5  209.68    7.40
  -6  -4   5  227.38    7.00
   6  -4  -5  211.08    7.70
   6  -4  -5  216.58    7.40
   6   4  -5  232.68    7.20
   6   4  -5  228.28    8.00
  -6   4   5  211.38    9.30
  -5  -4   5  245.08    7.90
  -5  -4   5  250.07    8.10
   5  -4  -5  250.27    8.40
   5  -4  -5  258.77    8.10
   5  -4  -5  243.58    8.10
  -5  -4   5  257.47    8.50
  -5  -4   5  242.48    8.10
   5   4  -5  246.18    8.00
   5   4  -5  249.88    8.50
  -5   4   5  250.27    8.40
  -5   4   5  260.17    7.40
   5   4  -5  257.27    8.60
  -5   4   5  234.58   10.30
  -5   4   5  244.38    7.80
  -4  -4   5   22.50    1.40
   4  -4  -5   25.50    1.30
   4  -4  -5   24.30    1.40
  -4  -4   5   25.50    1.60
   4  -4  -5   22.60    1.50
  -4  -4   5   26.00    1.40
  -4   4   5   24.10    1.30
   4   4  -5   23.10    1.50
   4   4  -5   22.90    1.30
  -4   4   5   23.30    1.00
  -4   4   5   24.00    1.50
   4   4  -5   23.10    1.50
  -4   4   5   23.20    1.00
   3  -4  -5   86.29    3.50
   3  -4  -5   86.39    3.10
  -3  -4   5   84.79    3.50
   3  -4  -5   87.29    3.50
  -3  -4   5   86.09    3.40
  -3  -4   5   87.99    3.40
   3   4  -5   82.59    3.50
  -3   4   5   87.29    2.90
   3   4  -5   86.39    3.60
  -3   4   5   88.69    3.50
  -3   4   5   89.99    3.30
  -3   4   5   87.89    2.90
   3   4  -5   84.89    3.30
  -2  -4   5    0.20    0.20
   2  -4  -5    0.00    0.20
  -2  -4   5    0.10    0.20
  -2  -4   5    0.20    0.20
   2   4  -5    0.20    0.20
   2   4  -5    0.00    0.10
  -2   4   5    0.10    0.20
  -2   4   5    0.30    0.20
  -2   4   5    0.10    0.10
  -2   4   5    0.60    0.30
   2   4  -5    0.10    0.20
  -1  -4   5    2.20    0.50
  -1  -4   5    2.10    0.40
  -1  -4   5    3.40    0.60
   1  -4  -5    2.10    0.50
   1  -4  -5    1.90    0.40
   1   4  -5    2.10    0.40
   1   4  -5    1.40    0.40
   1   4  -5    1.10    0.30
  -1   4   5    1.80    0.50
  -1   4   5    1.90    0.40
  -1   4   5    2.10    0.50
   0  -4  -5    3.20    0.50
   0  -4  -5    4.80    0.80
   0  -4   5    3.30    0.60
   0  -4   5    4.60    0.70
   0  -4   5    4.20    0.80
   0   4   5    4.10    0.50
   0   4   5    3.70    0.60
   0   4   5    4.10    0.60
   0   4   5    4.00    0.70
   0   4  -5    4.20    0.70
   0   4  -5    2.60    0.40
   1  -4   5    5.00    0.60
  -1  -4  -5    4.90    0.80
   1  -4   5    5.90    0.70
  -1  -4  -5    4.90    0.60
   1   4   5    3.70    0.60
  -1   4  -5    4.70    0.70
   1   4   5    5.70    0.60
   1   4   5    4.70    0.70
   2  -4   5    2.50    0.50
   2  -4   5    0.80    0.50
  -2  -4  -5    1.20    0.40
   2  -4   5    1.80    0.40
   2  -4   5    1.80    0.50
   2   4   5    1.40    0.30
   2   4   5    2.00    0.80
  -2   4  -5    0.90    0.40
   3  -4   5    2.40    0.40
   3  -4   5    1.20    0.50
  -3  -4  -5    0.80    0.60
   3  -4   5    1.70    0.40
   3  -4   5    1.10    0.40
   3   4   5    1.70    0.40
  -3   4  -5    2.10    0.60
   3   4   5    1.90    0.40
   3   4   5    1.70    0.60
  -4  -4  -5   10.70    1.20
   4  -4   5   10.20    1.30
   4  -4   5   10.30    1.20
   4  -4   5    9.30    0.70
   4  -4   5    8.90    1.20
   4   4   5    8.90    0.80
  -4   4  -5   10.20    1.20
   4   4   5    9.60    1.30
   8  -5  -5   14.00    0.90
  -8  -5   5   12.20    1.30
   8  -5  -5   13.70    1.20
  -8  -5   5   13.90    0.80
   8   5  -5   13.50    0.90
  -8   5   5   11.50    1.80
   7  -5  -5    6.20    0.90
   7  -5  -5    5.90    0.80
  -7  -5   5    5.80    1.00
  -7  -5   5    6.60    0.70
   7  -5  -5    7.70    0.60
  -7  -5   5    7.10    0.60
  -7  -5   5    5.20    0.80
   7   5  -5    8.50    1.10
   7   5  -5    8.20    0.70
   7   5  -5    7.20    1.10
  -7   5   5    5.40    1.30
  -7   5   5    6.30    0.90
  -6  -5   5  270.37    8.30
  -6  -5   5  266.47    8.90
   6  -5  -5  244.28    8.60
   6  -5  -5  257.57    8.30
  -6  -5   5  260.57    8.00
  -6  -5   5  227.88    9.30
   6  -5  -5  249.88    8.20
   6   5  -5  253.97    8.00
  -6   5   5  246.18   10.40
   6   5  -5  260.77    8.90
   5  -5  -5   52.89    2.30
   5  -5  -5   50.69    2.20
  -5  -5   5   51.49    2.60
  -5  -5   5   55.49    2.30
  -5  -5   5   52.49    2.30
   5  -5  -5   53.39    2.50
  -5  -5   5   49.10    2.10
  -5   5   5   52.59    1.60
  -5   5   5   48.70    2.40
   5   5  -5   50.39    2.60
   5   5  -5   53.39    2.60
  -5   5   5   47.70    3.60
  -5   5   5   50.79    2.00
   5   5  -5   49.90    2.20
   4  -5  -5    3.90    0.60
  -4  -5   5    3.70    0.60
   4  -5  -5    4.60    0.50
   4  -5  -5    4.20    0.70
  -4  -5   5    4.30    0.50
  -4   5   5    4.50    0.30
   4   5  -5    3.70    0.60
  -4   5   5    5.10    0.80
  -4   5   5    4.70    0.50
   4   5  -5    3.70    0.60
   4   5  -5    4.60    0.60
   3  -5  -5    2.40    0.50
  -3  -5   5    2.20    0.50
   3  -5  -5    2.20    0.50
  -3  -5   5    2.00    0.50
   3  -5  -5    2.00    0.30
   3   5  -5    3.20    0.60
   3   5  -5    1.20    0.40
  -3   5   5    2.20    0.30
  -3   5   5    2.30    0.30
  -3   5   5    1.50    0.30
  -2  -5   5   70.19    3.10
  -2  -5   5   71.49    3.10
   2  -5  -5   72.49    3.10
  -2  -5   5   71.49    3.00
   2  -5  -5   77.09    3.20
   2   5  -5   75.49    3.00
   2   5  -5   74.19    3.00
  -2   5   5   76.49    3.00
  -2   5   5   76.99    2.60
  -2   5   5   72.09    2.60
  -2   5   5   75.39    3.00
   2   5  -5   74.89    3.20
   1  -5  -5   37.40    1.90
  -1  -5   5   38.80    1.90
  -1  -5   5   38.40    2.10
  -1  -5   5   37.40    1.90
   1   5  -5   36.70    2.00
  -1   5   5   39.60    2.00
   1   5  -5   36.10    1.90
   1   5  -5   39.80    1.80
  -1   5   5   37.00    1.60
  -1   5   5   38.70    1.90
  -1   5   5   38.10    1.60
   0  -5   5    1.90    0.40
   0  -5  -5    2.70    0.60
   0  -5   5    2.40    0.50
   0  -5   5    2.00    0.40
   0  -5  -5    1.70    0.30
   0   5   5    2.10    0.40
   0   5   5    2.50    0.40
   0   5   5    2.50    0.50
   0   5  -5    2.40    0.40
   0   5   5    1.50    0.40
   1  -5   5   11.90    0.90
   1  -5   5   12.50    1.20
  -1  -5  -5   14.00    1.10
  -1  -5  -5   12.30    1.10
   1  -5   5   13.00    1.10
   1   5   5   13.30    1.00
   1   5   5   12.90    0.80
   1   5   5   11.20    0.90
  -1   5  -5   12.20    1.20
   1   5   5   11.70    1.10
   2  -5   5    2.30    0.50
  -2  -5  -5    3.60    0.60
  -2  -5  -5    2.00    0.50
   2  -5   5    3.60    0.60
   2  -5   5    2.90    0.40
   2  -5   5    2.20    0.50
   2   5   5    2.70    0.60
  -2   5  -5    2.00    0.50
   2   5   5    1.90    0.40
   3  -5   5   40.80    2.10
   3  -5   5   41.90    3.10
   3  -5   5   42.60    1.80
   3  -5   5   45.10    2.70
  -3  -5  -5   45.30    2.50
  -3   5  -5   40.90    2.20
   3   5   5   36.80    2.30
   3   5   5   39.80    1.80
   3   5   5   37.80    1.80
   4  -5   5   76.19    3.50
   4  -5   5   72.29    2.70
   4  -5   5   73.09    3.90
  -4  -5  -5   75.09    3.70
   4   5   5   71.79    3.70
  -4   5  -5   76.59    3.50
   8  -6  -5   74.49    2.70
  -8  -6   5   76.59    2.70
  -8  -6   5   67.99    3.40
   8  -6  -5   71.09    3.30
   8   6  -5   76.29    2.90
  -8   6   5   75.09    4.90
  -7  -6   5   11.30    1.20
  -7  -6   5   10.20    0.70
  -7  -6   5   10.60    1.20
   7  -6  -5   12.20    0.80
  -7  -6   5   11.10    0.90
   7  -6  -5   11.70    1.20
   7  -6  -5    9.70    0.90
   7   6  -5   11.10    0.80
  -7   6   5    9.60    1.10
  -7   6   5    9.50    1.70
  -6  -6   5   45.10    2.50
  -6  -6   5   46.20    1.90
   6  -6  -5   47.70    2.10
  -6  -6   5   46.60    2.20
   6  -6  -5   43.30    2.40
  -6  -6   5   45.10    2.80
   6  -6  -5   46.20    2.00
   6   6  -5   49.80    2.00
  -6   6   5   43.70    3.50
   6   6  -5   47.40    2.70
  -5  -6   5   16.00    1.10
  -5  -6   5   16.40    1.20
   5  -6  -5   16.90    1.30
  -5  -6   5   15.90    1.00
   5  -6  -5   16.20    1.00
  -5  -6   5   14.60    1.20
   5  -6  -5   15.20    1.10
  -5   6   5   16.30    0.60
   5   6  -5   15.10    1.30
   5   6  -5   16.80    1.30
  -5   6   5   15.10    2.00
  -5   6   5   16.40    1.20
   5   6  -5   16.40    1.00
  -5   6   5   16.60    0.90
  -4  -6   5    0.40    0.30
   4  -6  -5   -0.10    0.10
  -4  -6   5    0.40    0.20
   4  -6  -5   -0.10    0.20
  -4  -6   5    0.00    0.20
   4  -6  -5    0.00    0.10
  -4  -6   5    0.20    0.20
  -4   6   5    0.10    0.30
  -4   6   5    0.20    0.20
   4   6  -5    0.10    0.30
   4   6  -5   -0.10    0.20
  -4   6   5    0.30    0.10
   4   6  -5    0.00    0.20
   3  -6  -5   85.89    3.50
   3  -6  -5   82.69    3.40
  -3  -6   5   80.49    3.30
   3  -6  -5   83.79    2.80
  -3  -6   5   85.69    3.40
  -3  -6   5   82.09    3.40
  -3   6   5   82.39    3.20
  -3   6   5   83.59    2.70
   3   6  -5   78.69    3.10
   3   6  -5   87.19    3.60
  -3   6   5   80.39    3.30
   3   6  -5   80.69    3.30
  -3   6   5   80.79    2.60
   2  -6  -5   57.59    2.60
  -2  -6   5   56.19    2.60
  -2  -6   5   56.09    2.60
   2  -6  -5   57.49    2.60
  -2  -6   5   55.69    2.50
   2   6  -5   59.39    2.50
  -2   6   5   57.09    2.00
  -2   6   5   57.69    2.50
  -2   6   5   57.79    2.10
   2   6  -5   54.79    2.40
   2   6  -5   52.99    2.70
  -2   6   5   57.19    2.50
  -1  -6   5   67.49    3.00
   1  -6  -5   71.09    3.00
   1  -6  -5   71.49    2.90
   1  -6  -5   71.29    3.10
  -1  -6   5   74.39    3.00
  -1  -6   5   70.39    3.20
   1   6  -5   76.69    2.80
  -1   6   5   69.89    2.90
   1   6  -5   69.29    3.20
  -1   6   5   70.99    2.60
  -1   6   5   72.59    2.60
  -1   6   5   71.89    3.10
   0  -6   5   11.00    1.00
   0  -6   5   12.70    1.00
   0  -6  -5   11.60    1.00
   0  -6  -5   12.60    1.00
   0  -6   5   11.80    1.10
   0  -6  -5   10.40    1.00
   0   6  -5   12.70    1.00
   0   6   5   12.60    0.80
   0   6   5   11.20    1.00
   0   6   5   14.10    1.00
   0   6  -5   12.70    0.70
   0   6   5   13.30    1.00
   1  -6   5    2.00    0.50
   1  -6   5    2.50    0.50
  -1  -6  -5    2.20    0.50
   1  -6   5    1.60    0.40
  -1  -6  -5    1.30    0.40
   1   6   5    1.90    0.50
  -1   6  -5    2.50    0.50
   1   6   5    2.30    0.50
   1   6   5    2.20    0.40
   1   6   5    2.30    0.40
   2  -6   5   75.39    3.60
  -2  -6  -5   74.19    3.30
   2  -6   5   75.19    3.20
   2  -6   5   73.29    3.20
   2  -6   5   71.09    2.70
   2   6   5   71.09    2.80
   2   6   5   68.19    3.30
  -2   6  -5   69.39    3.10
   3  -6   5   82.59    2.90
   3  -6   5   73.39    3.30
  -3  -6  -5   81.79    3.80
  -3  -6  -5   82.29    3.70
   3  -6   5   79.59    4.00
   3   6   5   81.49    3.80
   3   6   5   80.89    3.10
  -3   6  -5   83.69    3.50
   4  -6   5    3.30    0.50
   4  -6   5    3.20    0.70
   4  -6   5    2.40    0.70
  -4  -6  -5    3.10    0.80
   4   6   5    2.90    0.70
  -4   6  -5    3.30    0.70
  -8  -7   5    0.10    0.20
   8  -7  -5   -0.40    0.30
   8  -7  -5   -0.50    0.20
  -8   7   5   -0.20    0.60
   8   7  -5   -0.20    0.20
  -7  -7   5    0.10    0.20
  -7  -7   5    0.10    0.50
   7  -7  -5    0.10    0.20
  -7  -7   5    0.00    0.30
   7  -7  -5   -0.10    0.40
   7  -7  -5   -0.20    0.20
  -7  -7   5    0.10    0.20
  -7   7   5    0.00    0.30
  -7   7   5    0.20    0.60
   7   7  -5    0.30    0.20
   6  -7  -5   22.70    1.30
  -6  -7   5   22.30    1.20
  -6  -7   5   23.40    1.40
  -6  -7   5   22.90    1.70
  -6  -7   5   20.40    1.70
   6  -7  -5   21.40    1.30
   6  -7  -5   21.90    1.60
   6   7  -5   20.80    1.20
  -6   7   5   23.20    2.60
   5  -7  -5   36.80    2.00
  -5  -7   5   36.70    2.00
   5  -7  -5   33.00    1.60
  -5  -7   5   36.20    1.70
   5  -7  -5   37.00    1.80
  -5  -7   5   33.80    1.80
  -5  -7   5   37.00    2.10
  -5   7   5   34.20    1.90
   5   7  -5   34.20    2.00
  -5   7   5   31.80    3.00
  -5   7   5   34.80    1.10
   5   7  -5   34.10    1.60
  -4  -7   5   99.59    3.70
   4  -7  -5   97.19    3.80
   4  -7  -5  100.29    3.40
  -4  -7   5  101.79    3.70
  -4  -7   5   96.99    4.00
   4  -7  -5   91.59    3.90
  -4  -7   5   95.59    3.80
   4   7  -5  100.19    4.00
  -4   7   5  100.19    3.10
  -4   7   5   99.19    5.60
  -4   7   5   99.69    3.40
  -4   7   5   93.59    3.80
   4   7  -5   93.79    3.50
  -3  -7   5    0.10    0.20
  -3  -7   5    0.10    0.20
   3  -7  -5   -0.10    0.20
   3  -7  -5   -0.40    0.20
  -3  -7   5    0.10    0.20
  -3   7   5    0.30    0.20
   3   7  -5   -0.20    0.20
   3   7  -5   -0.10    0.10
   3   7  -5   -0.20    0.20
  -3   7   5    0.50    0.10
  -3   7   5    0.10    0.20
   2  -7  -5    1.00    0.40
  -2  -7   5    0.40    0.30
  -2  -7   5    0.80    0.30
  -2  -7   5    0.90    0.30
   2  -7  -5    0.50    0.30
  -2   7   5    0.70    0.20
   2   7  -5    0.70    0.30
  -2   7   5    1.50    0.40
   2   7  -5    0.70    0.40
   2   7  -5    1.20    0.40
   1  -7  -5  139.09    4.90
  -1  -7   5  133.19    5.00
  -1  -7   5  145.59    5.40
   1  -7  -5  132.89    5.10
  -1  -7   5  143.99    5.00
   1  -7  -5  137.59    5.00
  -1   7   5  136.99    4.40
   1   7  -5  132.99    4.60
  -1   7   5  146.49    4.90
   1   7  -5  135.89    4.90
   1   7  -5  140.29    5.30
  -1   7   5  140.99    5.10
  -1   7   5  142.89    4.50
   0  -7  -5  137.59    4.90
   0  -7  -5  133.19    5.10
   0  -7   5  134.69    4.90
   0  -7   5  133.79    4.80
   0  -7   5  130.79    5.20
   0  -7  -5  126.69    4.80
   0   7   5  134.19    4.50
   0   7   5  134.69    5.10
   0   7   5  135.39    4.70
   0   7  -5  132.69    4.80
   0   7   5  134.29    4.40
   1  -7   5    1.70    0.40
   1  -7   5    1.50    0.40
  -1  -7  -5    1.20    0.50
  -1  -7  -5    1.10    0.40
   1  -7   5    1.30    0.50
   1   7   5    1.10    0.40
   1   7   5    1.10    0.30
  -1   7  -5    1.80    0.50
   1   7   5    1.40    0.40
   2  -7   5    1.70    0.40
   2  -7   5    2.10    0.60
  -2  -7  -5    2.60    0.70
   2  -7   5    2.10    0.50
  -2  -7  -5    3.60    0.80
   2  -7   5    1.70    0.50
   2   7   5    2.70    0.70
   2   7   5    2.40    0.50
  -2   7  -5    2.50    0.50
   3  -7   5  126.09    6.00
   3  -7   5  112.49    4.60
   3  -7   5  121.19    4.00
   3  -7   5  116.89    5.30
  -3  -7  -5  119.69    4.90
  -3  -7  -5  118.99    5.00
  -3   7  -5  126.29    4.70
   3   7   5  124.29    5.10
   3   7   5  113.29    4.20
   4  -7   5   29.30    2.00
   4  -7   5   29.50    2.40
   4  -7   5   29.70    1.40
  -4  -7  -5   32.60    2.20
  -4  -7  -5   31.00    2.20
   4   7   5   30.30    2.20
   4   7   5   30.10    1.50
  -4   7  -5   28.40    2.30
  -7  -8   5   10.60    1.00
   7  -8  -5    9.40    0.70
  -7  -8   5   10.80    0.80
   7  -8  -5    8.80    1.10
  -7  -8   5    9.90    1.20
   7  -8  -5   10.80    0.90
  -7  -8   5   11.30    1.00
   7   8  -5   11.00    0.80
  -7   8   5   10.80    1.10
  -6  -8   5   -0.10    0.20
  -6  -8   5    0.40    0.30
   6  -8  -5    0.20    0.20
   6  -8  -5    0.20    0.40
  -6  -8   5    0.20    0.20
  -6  -8   5    0.10    0.30
   6  -8  -5    0.20    0.20
  -6   8   5    0.10    0.40
   6   8  -5    0.10    0.20
   6   8  -5    0.10    0.40
   5  -8  -5  105.29    4.30
   5  -8  -5  104.99    3.80
  -5  -8   5  110.29    4.20
  -5  -8   5  114.69    4.50
   5  -8  -5  106.79    4.00
  -5  -8   5  110.39    4.00
  -5  -8   5  109.19    4.10
  -5   8   5  111.89    6.10
   5   8  -5  113.29    4.50
   5   8  -5  105.09    3.80
  -4  -8   5  194.28    6.80
   4  -8  -5  193.68    6.50
   4  -8  -5  198.78    6.80
  -4  -8   5  188.18    6.70
   4  -8  -5  192.78    6.00
  -4  -8   5  205.68    6.50
  -4  -8   5  190.88    6.50
  -4   8   5  192.68    5.80
  -4   8   5  182.28    6.50
  -4   8   5  191.58    6.00
   4   8  -5  188.68    6.70
   4   8  -5  195.68    6.30
  -4   8   5  176.98    8.50
   3  -8  -5   39.50    2.00
  -3  -8   5   39.80    2.00
  -3  -8   5   43.20    2.20
  -3  -8   5   42.40    2.20
  -3   8   5   39.80    1.50
  -3   8   5   41.40    2.00
  -3   8   5   39.80    1.90
   3   8  -5   39.70    1.80
   3   8  -5   41.10    2.00
   2  -8  -5    7.80    0.80
   2  -8  -5    7.50    0.90
  -2  -8   5    8.50    0.90
   2  -8  -5    8.30    0.70
  -2  -8   5    8.40    0.90
  -2  -8   5    6.30    0.80
  -2   8   5    7.60    0.50
   2   8  -5    8.60    0.70
  -2   8   5    8.30    0.70
   2   8  -5    8.10    0.70
  -2   8   5    8.40    0.80
  -1  -8   5   45.70    2.20
  -1  -8   5   46.60    2.50
   1  -8  -5   46.90    2.20
   1  -8  -5   43.80    2.30
   1  -8  -5   47.80    2.10
  -1  -8   5   40.50    2.10
   1   8  -5   43.00    1.80
  -1   8   5   43.10    2.00
   1   8  -5   44.60    2.00
  -1   8   5   47.50    1.80
  -1   8   5   45.50    1.60
  -1   8   5   45.60    2.20
   0  -8  -5   23.10    1.40
   0  -8  -5   21.30    1.30
   0  -8   5   20.50    1.20
   0  -8  -5   17.50    1.40
   0  -8   5   20.60    1.40
   0  -8   5   17.60    1.50
   0   8   5   19.10    1.40
   0   8   5   21.10    1.10
   0   8  -5   19.20    1.20
   0   8   5   19.20    1.00
   1  -8   5   11.30    1.00
   1  -8   5   13.20    1.30
   1  -8   5    9.40    0.80
  -1  -8  -5    9.00    1.10
   1   8   5   10.70    1.10
  -1   8  -5    9.60    0.90
   1   8   5   10.10    0.80
   1   8   5   10.00    0.80
   2  -8   5   56.89    2.20
   2  -8   5   57.69    2.70
  -2  -8  -5   52.29    2.70
  -2  -8  -5   58.59    3.00
   2  -8   5   58.19    3.10
  -2   8  -5   60.19    2.60
   2   8   5   49.20    2.40
   2   8   5   54.29    2.30
   2   8   5   52.09    2.80
   3  -8   5   13.10    1.20
   3  -8   5   14.60    0.80
  -3  -8  -5   13.60    1.40
  -3  -8  -5   14.70    1.30
   3  -8   5   12.50    1.50
   3  -8   5   13.20    1.90
   3   8   5   13.90    0.90
   3   8   5   14.30    1.40
  -3   8  -5   12.60    1.20
   7  -9  -5   12.50    1.00
   7  -9  -5   13.10    0.80
  -7  -9   5   11.50    1.00
   7  -9  -5   11.50    1.30
  -7  -9   5   13.60    0.90
  -7  -9   5    9.00    1.40
  -7  -9   5   12.10    0.90
  -7   9   5   12.20    2.00
  -7   9   5   13.10    1.40
   7   9  -5   12.80    0.90
  -6  -9   5    1.60    0.40
  -6  -9   5    2.10    0.50
   6  -9  -5    1.70    0.40
   6  -9  -5    2.20    0.60
  -6  -9   5    1.80    0.60
   6  -9  -5    1.80    0.30
  -6  -9   5    2.30    0.60
  -6   9   5    2.00    1.00
   6   9  -5    1.10    0.50
   6   9  -5    1.50    0.40
   6   9  -5    1.00    0.70
  -6   9   5    2.00    0.50
   5  -9  -5    4.70    0.80
  -5  -9   5    4.90    0.80
  -5  -9   5    6.40    0.70
  -5  -9   5    4.40    0.70
  -5  -9   5    4.60    0.60
   5  -9  -5    4.40    0.50
   5   9  -5    4.10    0.50
  -5   9   5    5.80    1.50
   5   9  -5    4.60    0.80
   4  -9  -5    2.20    0.40
  -4  -9   5    1.20    0.50
  -4  -9   5    1.40    0.50
   4  -9  -5    2.70    0.60
  -4  -9   5    2.40    0.50
  -4  -9   5    1.80    0.40
  -4   9   5    2.70    0.30
   4   9  -5    2.00    0.50
  -4   9   5    1.50    0.80
  -4   9   5    2.20    0.30
  -4   9   5    2.20    0.50
   4   9  -5    2.50    0.40
   3  -9  -5   43.30    2.20
  -3  -9   5   40.60    2.20
  -3  -9   5   44.70    2.10
  -3  -9   5   44.00    2.10
   3  -9  -5   41.90    2.10
  -3  -9   5   37.60    2.10
   3   9  -5   41.70    1.80
   3   9  -5   36.30    2.60
  -3   9   5   41.80    2.00
  -3   9   5   41.10    1.80
  -3   9   5   41.80    1.60
  -2  -9   5   52.69    2.40
   2  -9  -5   46.70    2.40
  -2  -9   5   45.90    2.50
   2  -9  -5   49.60    2.40
  -2  -9   5   48.90    2.40
   2  -9  -5   51.79    2.20
  -2   9   5   51.29    2.20
  -2   9   5   48.00    2.20
   2   9  -5   49.50    2.10
  -2   9   5   49.50    1.90
  -1  -9   5   78.29    3.10
   1  -9  -5   73.09    3.10
   1  -9  -5   75.09    3.30
  -1  -9   5   72.59    3.40
   1  -9  -5   77.29    3.10
  -1  -9   5   75.19    3.20
   1   9  -5   74.39    2.60
  -1   9   5   74.39    2.70
  -1   9   5   78.89    3.00
  -1   9   5   78.19    3.20
   1   9  -5   73.39    2.90
   0  -9   5  162.58    5.70
   0  -9  -5  168.38    5.80
   0  -9  -5  192.98    7.60
   0  -9   5  167.88    6.60
   0  -9   5  151.28    5.80
   0  -9  -5  176.38    5.90
   0   9   5  164.78    5.40
   0   9   5  170.98    6.10
   0   9  -5  162.38    5.60
   0   9   5  161.28    5.00
   0   9   5  160.58    5.30
   1  -9   5   10.40    0.80
   1  -9   5    9.30    1.10
  -1  -9  -5   11.10    1.20
   1  -9   5    9.00    0.90
  -1  -9  -5   12.00    1.10
   1   9   5   10.70    0.80
   1   9   5   10.40    1.00
  -1   9  -5   12.70    0.90
   1   9   5   11.10    0.60
   2  -9   5    0.30    0.40
  -2  -9  -5    0.20    0.30
   2  -9   5    0.10    0.10
   2  -9   5    0.10    0.30
  -2   9  -5    0.00    0.30
   2   9   5    0.50    0.40
   2   9   5    0.00    0.20
   2   9   5   -0.10    0.20
   2   9   5   -0.10    0.10
   3  -9   5    4.70    1.00
  -3  -9  -5    2.50    0.60
   3  -9   5    4.90    1.00
   3  -9   5    3.80    0.40
  -3  -9  -5    3.70    0.80
   3  -9   5    2.80    0.80
   3   9   5    3.30    0.50
   3   9   5    4.50    0.90
  -3   9  -5    3.50    0.60
   7 -10  -5   31.60    1.40
  -7 -10   5   31.10    1.60
   7 -10  -5   29.60    1.60
  -7 -10   5   33.60    1.80
   7 -10  -5   32.40    2.10
   7  10  -5   30.80    1.50
  -7  10   5   31.80    3.20
   6 -10  -5  118.89    4.10
  -6 -10   5  120.69    4.50
   6 -10  -5  116.49    4.10
  -6 -10   5  119.49    5.00
   6 -10  -5  120.29    4.70
  -6 -10   5  120.39    4.20
   6  10  -5  119.29    4.90
  -6  10   5  110.59    6.40
  -6  10   5  119.99    4.50
   6  10  -5  114.19    4.70
   5 -10  -5  162.28    5.30
   5 -10  -5  162.38    5.70
  -5 -10   5  169.18    5.70
  -5 -10   5  160.88    5.70
   5 -10  -5  170.38    6.10
  -5 -10   5  165.28    6.20
  -5 -10   5  172.98    6.00
   5  10  -5  162.28    6.10
  -5  10   5  180.38    8.40
   5  10  -5  162.08    6.50
   5  10  -5  162.28    5.40
   4 -10  -5  175.78    6.20
  -4 -10   5  174.98    5.90
   4 -10  -5  169.38    5.90
  -4 -10   5  173.88    6.20
  -4 -10   5  164.48    6.20
  -4 -10   5  169.78    6.10
  -4  10   5  148.79    7.80
   4  10  -5  172.18    5.60
  -4  10   5  172.68    5.30
   4  10  -5  176.78    6.10
  -4  10   5  169.98    5.80
   3 -10  -5   82.19    3.50
  -3 -10   5   84.39    3.60
  -3 -10   5   87.69    3.60
  -3 -10   5   83.69    4.10
  -3 -10   5   84.19    3.40
   3 -10  -5   86.09    3.20
   3 -10  -5   87.29    3.50
  -3  10   5   86.79    3.30
   3  10  -5   86.59    3.10
  -3  10   5   86.89    2.90
   3  10  -5   85.79    3.50
  -3  10   5   88.49    3.00
  -2 -10   5    1.70    0.40
   2 -10  -5    2.10    0.50
  -2 -10   5    1.60    0.40
   2 -10  -5    3.20    0.70
  -2 -10   5    2.10    0.60
   2 -10  -5    2.30    0.50
  -2  10   5    1.90    0.40
  -2  10   5    1.90    0.30
   2  10  -5    2.90    0.50
   2  10  -5    1.90    0.40
  -2  10   5    1.30    0.40
   1 -10  -5   25.60    1.40
  -1 -10   5   25.10    1.50
  -1 -10   5   28.40    2.10
   1 -10  -5   25.00    1.70
   1 -10  -5   24.80    1.60
  -1 -10   5   26.10    1.60
   1  10  -5   23.10    1.00
   1  10  -5   25.80    1.30
  -1  10   5   23.80    1.20
  -1  10   5   25.80    1.50
   0 -10  -5   12.20    1.00
   0 -10   5   13.00    1.00
   0 -10   5   12.90    1.10
   0 -10  -5   13.60    1.10
   0 -10  -5   13.00    1.20
   0 -10   5   14.90    1.40
   0  10   5   13.10    0.60
   0  10   5   13.60    1.20
   0  10   5   12.20    0.70
   0  10  -5   12.90    0.90
  -1 -10  -5   16.20    1.20
  -1 -10  -5   14.20    1.30
   1 -10   5   12.40    1.30
   1 -10   5   14.00    1.20
   1 -10   5   14.50    0.90
   1  10   5   13.70    1.30
  -1  10  -5   13.40    0.90
   1  10   5   13.70    0.90
   1  10   5   16.30    1.00
   1  10   5   14.10    0.70
   2 -10   5    0.20    0.40
   2 -10   5   -0.30    0.20
  -2 -10  -5    0.00    0.30
   2 -10   5    0.10    0.10
   2  10   5    0.30    0.20
  -2  10  -5   -0.20    0.20
   2  10   5   -0.10    0.40
  -3 -10  -5    0.30    0.40
   3 -10   5    0.60    0.50
  -3 -10  -5    1.20    0.50
   3 -10   5    0.30    0.20
   3 -10   5    0.50    0.50
   3  10   5   -0.40    0.40
   3  10   5    0.70    0.30
  -3  10  -5   -0.10    0.30
   6 -11  -5   88.39    3.20
   6 -11  -5   91.19    3.20
  -6 -11   5   88.29    3.40
  -6 -11   5   88.59    3.60
   6 -11  -5   84.19    3.70
  -6 -11   5   86.19    4.10
  -6  11   5   83.19    5.50
  -6  11   5   82.99    3.40
   6  11  -5   86.19    3.50
   6  11  -5   84.29    3.90
  -5 -11   5   57.79    2.90
  -5 -11   5   53.49    2.60
   5 -11  -5   54.09    2.30
  -5 -11   5   58.39    2.40
   5 -11  -5   54.09    2.70
  -5 -11   5   50.69    2.50
  -5 -11   5   50.99    2.30
  -5  11   5   50.99    4.00
   5  11  -5   56.39    2.20
   5  11  -5   50.59    2.70
   5  11  -5   51.89    3.00
  -4 -11   5   30.90    1.70
  -4 -11   5   31.00    2.40
   4 -11  -5   31.40    1.80
  -4 -11   5   30.10    1.70
  -4 -11   5   31.20    1.90
  -4 -11   5   29.20    1.80
   4  11  -5   32.60    1.80
  -4  11   5   30.70    3.00
  -4  11   5   31.50    1.30
   4  11  -5   28.80    2.10
   4  11  -5   33.00    1.50
  -3 -11   5    2.50    0.50
   3 -11  -5    2.20    0.60
   3 -11  -5    3.10    0.60
  -3 -11   5    2.10    0.50
  -3 -11   5    2.30    0.70
  -3 -11   5    1.50    0.40
  -3 -11   5    2.50    0.50
  -3  11   5    2.30    0.30
   3  11  -5    2.10    0.40
  -3  11   5    2.00    0.40
  -3  11   5    2.60    1.00
   3  11  -5    2.40    0.40
   2 -11  -5  123.59    4.40
  -2 -11   5  122.59    4.60
  -2 -11   5  135.19    4.60
  -2 -11   5  123.29    4.90
  -2 -11   5  121.79    4.70
   2 -11  -5  116.69    4.60
  -2  11   5  115.89    4.20
   2  11  -5  118.59    4.10
  -2  11   5  119.89    4.00
   2  11  -5  117.39    4.00
  -1 -11   5  216.38    7.10
  -1 -11   5  203.08    7.20
   1 -11  -5  215.08    7.30
  -1 -11   5  221.78    7.80
   1 -11  -5  210.48    7.10
   1 -11  -5  204.98    7.40
  -1  11   5  203.88    7.10
   1  11  -5  217.28    6.80
  -1  11   5  212.28    6.70
   0 -11  -5   97.99    3.90
   0 -11   5  101.29    4.00
   0 -11  -5  104.19    4.30
   0 -11   5   94.39    3.70
   0 -11   5   99.89    4.50
   0 -11  -5  108.79    5.00
   0  11   5  103.19    3.70
   0  11   5  106.89    4.20
   0  11  -5  104.19    3.60
   1 -11   5  194.28    6.50
  -1 -11  -5  193.28    6.90
   1 -11   5  186.68    7.10
  -1 -11  -5  178.48    6.50
   1 -11   5  183.88    6.00
   1  11   5  173.18    6.40
   1  11   5  185.48    5.70
   1  11   5  181.48    6.10
   1  11   5  173.68    6.00
  -1  11  -5  181.38    6.00
   2 -11   5    0.40    0.20
   2 -11   5    0.30    0.40
   2 -11   5    0.80    0.40
  -2 -11  -5    1.10    0.50
  -2 -11  -5    1.00    0.40
   2  11   5    0.90    0.50
   2  11   5    0.70    0.30
  -2  11  -5    0.70    0.30
   3 -11   5   51.39    3.20
  -3 -11  -5   49.90    2.70
   3 -11   5   49.80    2.00
  -3 -11  -5   50.79    2.90
   3  11   5   49.60    2.90
   3  11   5   48.70    2.10
  -3  11  -5   49.10    1.70
   6 -12  -5    0.00    0.20
  -6 -12   5    0.10    0.20
   6 -12  -5   -0.80    0.40
  -6 -12   5   -0.20    0.30
   6 -12  -5   -0.10    0.20
   6  12  -5   -0.40    0.50
  -6  12   5   -0.20    0.30
  -6  12   5    0.40    0.60
   6  12  -5    0.00    0.20
  -5 -12   5    4.60    0.80
   5 -12  -5    4.80    0.60
  -5 -12   5    3.60    0.70
  -5 -12   5    4.30    0.70
   5 -12  -5    5.00    0.80
  -5 -12   5    3.90    0.60
  -5 -12   5    5.70    0.70
   5  12  -5    4.00    0.50
  -5  12   5    3.70    1.20
   5  12  -5    5.10    0.80
   4 -12  -5   11.70    1.20
   4 -12  -5   14.60    1.10
  -4 -12   5   14.10    1.30
  -4 -12   5   15.90    1.30
  -4 -12   5   14.80    1.10
  -4 -12   5   14.60    1.10
   4  12  -5   15.10    0.90
  -4  12   5   14.90    0.80
  -4  12   5   16.00    2.10
   4  12  -5   13.50    1.20
   4  12  -5   13.80    1.40
   3 -12  -5   23.80    1.30
  -3 -12   5   21.50    1.60
  -3 -12   5   19.20    2.00
   3 -12  -5   22.30    1.50
  -3 -12   5   23.90    1.50
   3 -12  -5   22.20    1.50
  -3 -12   5   20.30    1.30
  -3 -12   5   22.70    1.50
  -3  12   5   22.70    1.10
  -3  12   5   22.80    0.90
  -3  12   5   22.20    2.50
   3  12  -5   23.90    1.80
   3  12  -5   23.10    1.10
   3  12  -5   22.90    1.30
  -2 -12   5  233.28    7.90
   2 -12  -5  236.68    8.00
  -2 -12   5  230.88    8.20
  -2 -12   5  234.18    7.70
  -2 -12   5  226.98    7.80
   2 -12  -5  235.18    7.90
   2 -12  -5  237.78    7.60
  -2  12   5  227.08    7.30
   2  12  -5  231.08    7.20
   2  12  -5  222.98    6.90
  -2  12   5  206.38    9.80
   2  12  -5  229.78    8.40
  -2  12   5  242.78    7.30
   1 -12  -5   66.69    3.20
  -1 -12   5   66.69    3.00
  -1 -12   5   66.79    2.90
   1 -12  -5   72.29    2.90
  -1 -12   5   71.09    3.50
   1 -12  -5   68.29    3.00
   1  12  -5   73.19    2.60
   1  12  -5   72.39    3.50
  -1  12   5   70.99    2.70
  -1  12   5   66.59    2.90
   0 -12   5    2.60    0.40
   0 -12  -5    2.40    0.50
   0 -12  -5    2.60    0.50
   0 -12   5    2.80    0.50
   0 -12   5    2.90    0.70
   0 -12  -5    3.80    0.80
   0  12   5    2.20    0.40
   0  12   5    2.70    0.40
   0  12  -5    3.30    0.40
   0  12   5    3.10    0.60
   1 -12   5    2.40    0.60
   1 -12   5    3.50    0.70
  -1 -12  -5    2.60    0.70
  -1 -12  -5    2.60    0.60
   1  12   5    2.00    0.30
   1  12   5    2.40    0.70
   1  12   5    2.40    0.30
   2 -12   5    8.70    1.40
  -2 -12  -5   10.40    1.20
  -2 -12  -5    8.70    1.00
   2 -12   5    9.40    0.60
   2 -12   5    9.00    0.90
   2  12   5    8.10    0.80
   2  12   5    7.60    1.20
  -2  12  -5    7.90    0.60
   6 -13  -5  104.29    4.60
  -6 -13   5  101.99    4.20
  -6 -13   5  102.19    4.60
   6 -13  -5  109.69    3.70
  -6 -13   5  105.79    4.00
  -6  13   5  102.09    6.20
   6  13  -5  106.69    3.70
   6  13  -5  107.59    4.60
  -6  13   5  106.69    3.80
  -5 -13   5   71.29    3.00
  -5 -13   5   65.99    3.10
  -5 -13   5   65.09    3.30
   5 -13  -5   64.89    3.20
   5 -13  -5   68.69    2.70
  -5  13   5   75.89    2.90
   5  13  -5   71.89    3.20
  -5  13   5   65.99    4.70
   5  13  -5   69.49    2.60
   4 -13  -5   32.00    1.90
   4 -13  -5   29.60    1.50
  -4 -13   5   30.40    1.90
  -4 -13   5   28.80    1.90
  -4 -13   5   30.60    1.70
   4 -13  -5   30.90    1.70
  -4 -13   5   31.50    1.70
   4  13  -5   30.80    1.40
   4  13  -5   28.60    1.70
  -4  13   5   31.40    1.40
  -4  13   5   30.80    3.00
   3 -13  -5    7.30    0.90
   3 -13  -5    9.00    0.80
  -3 -13   5    6.60    1.00
  -3 -13   5    8.40    0.90
   3 -13  -5    7.40    0.90
  -3 -13   5    7.20    0.80
   3  13  -5    8.10    0.60
   3  13  -5    7.70    1.20
   3  13  -5    7.20    0.60
  -3  13   5    7.70    0.60
   2 -13  -5    6.20    0.90
  -2 -13   5    5.80    0.80
   2 -13  -5    5.30    0.60
  -2 -13   5    4.20    0.80
  -2 -13   5    5.50    0.80
   2 -13  -5    6.40    0.80
  -2 -13   5    4.70    0.70
   2  13  -5    5.00    0.90
   2  13  -5    6.50    0.50
  -2  13   5    5.70    0.60
  -2  13   5    6.20    0.60
   1 -13  -5   45.60    2.20
   1 -13  -5   45.30    2.40
  -1 -13   5   44.00    2.10
  -1 -13   5   48.70    2.50
  -1 -13   5   44.30    2.20
  -1 -13   5   48.30    2.70
  -1  13   5   45.40    1.90
  -1  13   5   38.70    3.40
   1  13  -5   47.10    1.80
  -1  13   5   48.20    2.10
   0 -13   5    3.10    0.60
   0 -13   5    3.50    0.80
   0 -13  -5    2.70    0.60
   0 -13  -5    3.30    0.60
   0 -13   5    3.20    0.50
   0 -13  -5    2.80    0.70
   0  13   5    3.20    0.60
   0  13  -5    3.00    0.40
   0  13   5    2.60    0.60
   1 -13   5   63.19    2.40
   1 -13   5   65.99    3.60
   1 -13   5   65.09    2.90
  -1 -13  -5   62.69    3.20
  -1 -13  -5   66.69    3.00
   1  13   5   66.29    3.30
  -1  13  -5   64.39    2.30
  -2 -13  -5  117.59    4.90
   2 -13   5  129.39    5.60
  -2 -13  -5  124.69    5.30
   2 -13   5  115.69    3.90
   2 -13   5  125.49    4.70
  -2  13  -5  126.09    3.90
   2  13   5  116.49    5.00
   2  13   5  119.89    4.10
  -5 -14   5    1.30    0.40
   5 -14  -5    0.60    0.30
  -5 -14   5    1.00    0.40
  -5 -14   5    1.20    0.50
  -5 -14   5    1.70    0.50
   5 -14  -5    1.00    0.50
   5  14  -5    0.60    0.50
  -5  14   5    0.30    0.30
   5  14  -5    0.70    0.20
  -5  14   5    2.20    1.20
  -4 -14   5    8.90    0.90
   4 -14  -5    8.00    0.90
   4 -14  -5    7.90    0.70
  -4 -14   5    8.70    0.80
  -4 -14   5    8.80    1.00
  -4 -14   5    5.90    0.90
   4 -14  -5    7.80    0.80
  -4  14   5    8.00    0.70
   4  14  -5    8.30    0.60
   4  14  -5    8.60    1.10
  -4  14   5    7.90    1.60
  -4  14   5    7.50    0.60
   3 -14  -5   17.70    1.30
   3 -14  -5   18.20    1.10
  -3 -14   5   16.60    1.40
   3 -14  -5   17.90    1.30
  -3 -14   5   17.40    1.30
  -3 -14   5   19.80    1.30
  -3 -14   5   18.00    1.50
   3  14  -5   17.10    0.90
  -3  14   5   18.00    1.10
   3  14  -5   18.20    0.90
  -3  14   5   17.50    1.00
   2 -14  -5   79.29    3.20
  -2 -14   5   77.49    3.40
   2 -14  -5   79.49    3.40
   2 -14  -5   84.19    3.60
  -2 -14   5   79.79    3.50
  -2 -14   5   78.79    3.30
  -2 -14   5   84.69    3.90
  -2  14   5   83.89    3.00
  -2  14   5   83.19    2.60
   2  14  -5   95.89    5.90
   2  14  -5   81.59    2.80
  -1 -14   5    0.80    0.40
   1 -14  -5    0.50    0.40
  -1 -14   5    0.40    0.20
  -1 -14   5    0.50    0.40
  -1 -14   5    0.00    0.30
   1 -14  -5    0.60    0.30
   1 -14  -5    0.70    0.40
  -1  14   5    0.40    0.30
   1  14  -5    0.70    0.20
  -1  14   5    0.60    0.70
  -1  14   5    0.40    0.20
  -1  14   5    0.70    0.30
   0 -14   5    5.10    1.00
   0 -14   5    8.00    1.00
   0 -14  -5    6.30    0.80
   0 -14   5    7.00    0.60
   0 -14  -5    6.00    1.00
   0 -14   5    6.20    0.80
   0  14  -5    6.50    0.40
   0  14   5    8.60    1.60
   0  14   5    7.10    0.90
   1 -14   5    1.70    0.50
   1 -14   5    2.30    0.70
   1 -14   5    2.90    0.40
  -1 -14  -5    2.60    0.60
  -1 -14  -5    3.60    0.70
   1  14   5    2.20    0.60
  -1  14  -5    3.40    0.30
   4 -15  -5   73.79    3.00
  -4 -15   5   76.19    3.00
  -4 -15   5   69.09    3.40
  -4 -15   5   72.09    3.20
  -4 -15   5   70.89    3.40
   4 -15  -5   75.89    3.30
   4 -15  -5   78.69    2.90
  -4  15   5   73.39    2.80
   4  15  -5   73.69    2.70
  -4  15   5   76.19    2.60
  -4  15   5   73.79    5.00
   4  15  -5   72.29    2.90
  -3 -15   5   33.90    2.00
  -3 -15   5   34.50    2.20
  -3 -15   5   36.50    1.90
   3 -15  -5   30.00    1.90
   3 -15  -5   39.80    2.00
  -3 -15   5   34.50    2.10
   3 -15  -5   37.90    1.80
  -3  15   5   38.20    3.40
  -3  15   5   35.70    1.70
   3  15  -5   36.70    1.70
  -3  15   5   35.20    1.50
  -2 -15   5  171.48    6.10
   2 -15  -5  171.38    5.80
   2 -15  -5  166.18    6.00
  -2 -15   5  159.88    5.90
   2 -15  -5  167.18    6.10
  -2 -15   5  166.58    6.50
  -2  15   5  164.88    5.40
   2  15  -5  171.68    5.20
  -2  15   5  145.89    7.70
  -1 -15   5   47.20    2.80
   1 -15  -5   42.70    2.30
   1 -15  -5   48.40    2.60
  -1 -15   5   48.00    2.20
  -1 -15   5   48.50    2.50
  -1 -15   5   50.39    2.30
   1 -15  -5   44.70    2.20
  -1  15   5   44.50    2.10
  -1  15   5   46.50    1.90
   1  15  -5   46.80    1.70
   0 -15  -5  170.68    6.50
   0 -15   5  165.18    5.90
   0 -15  -5  166.08    6.00
   0 -15   5  167.28    6.70
   0 -15   5  168.18    5.50
   0 -15   5  167.68    6.20
   0  15  -5  165.78    5.00
   0  15   5  169.38    5.80
   0  15   5  155.88    7.70
   3 -16  -5   10.20    1.00
   3 -16  -5   10.50    0.90
  -3 -16   5   11.50    1.10
  -3 -16   5   12.30    1.00
   3 -16  -5    9.90    1.10
  -3 -16   5    7.60    1.10
  -3 -16   5   11.60    1.10
   3  16  -5   10.40    0.70
  -3  16   5   10.30    0.70
   2 -16  -5   -0.80    0.30
  -2 -16   5   -0.20    0.30
  -2 -16   5   -0.60    0.30
  -2 -16   5   -0.50    0.20
   2 -16  -5    0.20    0.20
  -2 -16   5   -0.40    0.40
   2 -16  -5   -0.10    0.30
  -2  16   5   -0.60    0.20
   2  16  -5   -0.20    0.10
  -2  16   5   -0.20    0.50
  -1 -16   5    2.60    0.50
  -1 -16   5    2.90    0.80
   1 -16  -5    2.50    0.60
  -1 -16   5    2.70    0.60
   1 -16  -5    2.80    0.60
  -1 -16   5    3.10    0.80
   1  16  -5    2.40    0.30
  -1  16   5    4.60    1.40
  -8   0   6   19.90    0.80
  -8   0   6   18.20    2.10
   8   0  -6   19.20    1.20
  -7   0   6    3.30    0.50
   7   0  -6    3.90    0.60
  -7   0   6    3.80    1.20
   7   0  -6    2.60    0.70
  -7   0   6    3.30    0.30
  -7   0   6    3.90    0.90
   6   0  -6  366.86   12.00
  -6   0   6  373.36   11.50
  -6   0   6  333.37   13.60
  -6   0   6  366.46   11.30
  -6   0   6  380.66   11.20
   6   0  -6  374.46   11.60
  -5   0   6   39.10    1.80
  -5   0   6   39.50    1.90
  -5   0   6   39.80    2.30
   5   0  -6   41.20    2.00
   5   0  -6   40.40    2.20
  -4   0   6    0.20    0.20
   4   0  -6    0.00    0.30
   4   0  -6    0.30    0.20
   4   0  -6    0.40    0.20
  -4   0   6   -0.10    0.20
  -4   0   6    0.30    0.30
   3   0  -6   25.10    1.50
  -3   0   6   24.20    1.60
  -3   0   6   28.60    1.60
  -3   0   6   23.10    1.40
   3   0  -6   25.30    1.60
   3   0  -6   27.10    1.60
  -2   0   6   46.60    2.20
  -2   0   6   47.60    2.40
   2   0  -6   46.20    2.40
   2   0  -6   47.90    2.20
  -2   0   6   45.40    2.10
  -2   0   6   44.90    2.40
   2   0  -6   48.20    2.30
   1   0  -6  266.77    8.80
  -1   0   6  266.97    8.90
  -1   0   6  271.87    8.90
   1   0  -6  264.77    9.10
  -1   0   6  266.57    8.70
  -1   0   6  274.27    9.10
   0   0  -6  571.04   17.00
   0   0   6  553.14   17.30
   0   0   6  554.64   17.50
   0   0  -6  564.44   17.50
   0   0   6  522.25   16.90
   0   0   6  557.64   17.10
   1   0   6  189.78    8.40
   1   0   6  175.08    6.20
  -1   0  -6  174.88    6.60
   1   0   6  186.08    6.70
   2   0   6   18.50    1.50
   2   0   6   15.60    1.10
   2   0   6   19.10    1.60
  -2   0  -6   18.80    1.50
   2   0   6   16.60    1.20
   3   0   6    7.80    0.80
  -3   0  -6    6.10    1.00
   3   0   6    9.30    1.20
  -8  -1   6    0.00    0.10
   8  -1  -6    0.10    0.20
  -8  -1   6    0.60    0.60
   8   1  -6   -0.20    0.20
  -8   1   6    0.50    0.60
  -7  -1   6   66.89    4.30
   7  -1  -6   66.89    3.30
   7  -1  -6   73.49    2.90
   7  -1  -6   68.99    3.50
  -7  -1   6   74.09    2.50
  -7  -1   6   66.99    3.50
  -7  -1   6   74.69    2.80
   7   1  -6   73.09    3.50
  -7   1   6   72.19    4.50
  -7   1   6   66.99    3.90
   7   1  -6   71.79    3.90
  -7   1   6   73.49    2.50
   7   1  -6   74.19    2.90
  -7   1   6   71.89    2.30
  -6  -1   6    0.90    0.30
  -6  -1   6    0.90    0.30
  -6  -1   6    1.20    0.50
  -6  -1   6    1.30    0.50
   6  -1  -6    2.10    0.50
   6  -1  -6    1.10    0.40
  -6   1   6    1.10    0.30
  -6   1   6    1.30    0.30
  -6   1   6    1.90    0.40
   6   1  -6    1.10    0.30
   6   1  -6    1.50    0.40
  -5  -1   6    5.30    0.70
  -5  -1   6    4.00    0.60
   5  -1  -6    3.80    0.70
  -5  -1   6    3.50    0.70
   5  -1  -6    5.50    0.80
   5  -1  -6    5.30    0.70
  -5   1   6    4.60    0.50
   5   1  -6    4.00    0.70
  -5   1   6    4.70    0.60
  -5   1   6    5.60    0.90
  -4  -1   6   11.70    0.90
   4  -1  -6   11.60    1.00
   4  -1  -6   11.70    1.00
   4  -1  -6   11.20    1.10
  -4  -1   6   11.90    1.00
  -4  -1   6   13.00    1.20
  -4   1   6   12.80    1.00
   4   1  -6   13.50    1.10
   4   1  -6   10.60    1.00
   4   1  -6   12.00    1.10
  -4   1   6   11.90    0.90
  -4   1   6   12.10    1.10
  -4   1   6   12.10    0.90
   3  -1  -6   30.50    1.80
   3  -1  -6   31.60    1.70
   3  -1  -6   30.20    1.80
  -3  -1   6   29.00    1.70
  -3  -1   6   29.20    1.60
  -3  -1   6   31.70    1.80
   3   1  -6   29.00    1.80
  -3   1   6   30.30    1.60
  -3   1   6   31.60    1.80
  -3   1   6   27.70    1.50
   3   1  -6   27.50    1.70
  -3   1   6   30.00    1.70
   3   1  -6   29.20    1.70
  -2  -1   6   15.90    1.20
   2  -1  -6   16.10    1.30
  -2  -1   6   15.10    1.20
  -2  -1   6   15.80    1.20
   2  -1  -6   15.10    1.20
   2  -1  -6   16.10    1.10
  -2   1   6   14.10    1.00
   2   1  -6   14.50    1.20
  -2   1   6   15.20    1.20
   2   1  -6   14.10    1.10
  -2   1   6   15.00    1.10
   2   1  -6   15.10    1.20
  -2   1   6   14.70    1.20
  -1  -1   6  225.18    7.70
   1  -1  -6  232.38    8.00
  -1  -1   6  230.68    8.00
  -1  -1   6  235.08    7.90
   1  -1  -6  234.28    7.80
  -1  -1   6  234.38    7.90
   1   1  -6  234.68    8.00
  -1   1   6  232.08    8.00
   1   1  -6  234.48    7.70
  -1   1   6  231.68    7.80
  -1   1   6  225.48    7.80
  -1   1   6  222.28    7.60
   0  -1  -6  350.16   11.50
   0  -1   6  342.97   11.40
   0  -1  -6  350.16   11.00
   0  -1   6  339.37   11.40
   0  -1   6  352.76   11.20
   0   1  -6  341.57   10.90
   0   1  -6  348.87   11.40
   0   1   6  347.37   11.30
   0   1   6  362.86   11.60
   0   1   6  346.37   11.10
   0   1   6  337.47   10.90
  -1  -1  -6  126.49    5.10
   1  -1   6  128.79    5.20
   1  -1   6  128.99    4.70
   1   1   6  132.09    4.70
  -1   1  -6  130.49    5.10
   1   1   6  132.39    5.30
   1   1   6  126.49    5.10
   2  -1   6   87.69    4.00
  -2  -1  -6   85.89    4.00
   2  -1   6   85.19    3.50
   2  -1   6   87.39    3.40
   2  -1   6   85.79    3.90
   2   1   6   86.19    3.90
   2   1   6   82.79    3.40
   2   1   6   86.49    3.40
  -2   1  -6   85.79    3.90
   2   1   6   83.79    3.90
   3  -1   6   35.30    2.30
   3  -1   6   29.70    2.10
  -3  -1  -6   30.40    2.10
   3  -1   6   29.60    1.60
  -3   1  -6   29.30    2.10
   3   1   6   32.90    2.20
   3   1   6   31.00    2.20
  -8  -2   6   58.19    3.80
   8  -2  -6   62.09    2.50
   8  -2  -6   57.09    3.00
  -8  -2   6   59.89    2.10
  -8   2   6   53.69    4.00
   8   2  -6   59.19    2.50
   7  -2  -6   29.20    2.10
   7  -2  -6   34.70    2.10
  -7  -2   6   36.80    1.70
  -7  -2   6   33.40    2.30
  -7  -2   6   36.20    1.50
  -7  -2   6   31.60    2.80
   7  -2  -6   36.80    1.80
  -7   2   6   35.90    1.20
   7   2  -6   34.50    2.20
  -7   2   6   34.50    1.20
   7   2  -6   35.60    1.70
  -7   2   6   32.20    3.00
   6  -2  -6  198.88    6.90
  -6  -2   6  191.18    7.30
   6  -2  -6  189.98    6.60
  -6  -2   6  195.08    6.60
   6  -2  -6  194.28    7.80
  -6  -2   6  188.48    6.50
  -6  -2   6  195.88    6.30
   6   2  -6  198.18    6.60
  -6   2   6  187.88    6.40
  -6   2   6  189.18    6.20
  -6   2   6  203.68    6.10
  -6   2   6  193.78    6.10
  -6   2   6  211.88    9.20
   6   2  -6  191.78    7.10
  -5  -2   6    1.50    0.50
  -5  -2   6    2.00    0.40
   5  -2  -6    1.60    0.50
  -5  -2   6    2.10    0.40
   5  -2  -6    1.10    0.30
   5  -2  -6    1.60    0.50
   5   2  -6    1.00    0.30
  -5   2   6    1.50    0.30
  -5   2   6    2.00    0.40
  -5   2   6    0.90    0.30
   5   2  -6    0.80    0.30
   5   2  -6    1.60    0.50
   4  -2  -6  498.25   15.30
  -4  -2   6  486.35   15.20
  -4  -2   6  492.75   15.10
   4  -2  -6  479.05   15.40
   4  -2  -6  497.85   15.10
  -4  -2   6  482.55   15.50
  -4   2   6  467.25   14.70
  -4   2   6  481.75   14.70
   4   2  -6  491.75   15.40
  -4   2   6  498.65   15.50
   4   2  -6  483.35   15.40
   4   2  -6  486.15   15.20
  -4   2   6  484.75   15.10
   3  -2  -6  238.48    7.70
   3  -2  -6  242.58    8.10
  -3  -2   6  231.48    7.90
  -3  -2   6  236.18    8.00
  -3  -2   6  237.88    8.10
   3  -2  -6  220.58    8.00
   3   2  -6  236.58    7.90
  -3   2   6  232.58    7.50
  -3   2   6  246.78    8.00
   3   2  -6  238.68    8.00
   3   2  -6  239.98    8.00
  -3   2   6  223.58    7.50
  -3   2   6  228.48    8.00
  -2  -2   6   37.20    2.10
  -2  -2   6   36.50    2.00
  -2  -2   6   45.00    2.20
   2  -2  -6   37.50    2.10
   2  -2  -6   38.20    2.00
   2   2  -6   37.60    2.00
  -2   2   6   36.50    2.00
   2   2  -6   38.40    2.10
   2   2  -6   37.60    2.10
  -2   2   6   37.00    1.80
  -2   2   6   37.90    1.80
  -1  -2   6  834.12   24.80
   1  -2  -6  807.52   24.90
  -1  -2   6  816.42   24.80
   1  -2  -6  812.32   24.60
  -1  -2   6  815.92   24.60
  -1  -2   6  798.12   24.50
   1   2  -6  819.12   24.40
  -1   2   6  798.02   24.50
   1   2  -6  804.12   24.70
  -1   2   6  812.82   24.80
  -1   2   6  807.42   24.20
  -1   2   6  817.62   24.60
   0  -2   6   53.29    2.50
   0  -2  -6   55.89    2.50
   0  -2   6   55.89    2.80
   0  -2  -6   55.29    2.80
   0  -2   6   52.19    2.70
   0   2   6   57.09    2.80
   0   2  -6   52.59    2.30
   0   2   6   55.19    2.50
   0   2  -6   57.09    2.80
   0   2   6   56.09    2.60
   0   2   6   51.79    2.30
   1  -2   6   41.40    2.30
   1  -2   6   33.30    2.30
   1  -2   6   38.00    1.90
  -1  -2  -6   36.40    2.20
   1   2   6   37.10    2.20
  -1   2  -6   37.10    2.20
   1   2   6   36.60    1.90
   1   2   6   35.50    2.10
  -2  -2  -6    5.40    1.00
   2  -2   6    4.80    0.80
   2  -2   6    4.90    1.00
   2  -2   6    5.80    0.70
   2  -2   6    5.20    0.90
   2   2   6    3.90    0.80
   2   2   6    4.10    0.60
  -2   2  -6    4.00    0.80
   2   2   6    3.50    0.50
   3  -2   6    7.50    0.80
   3  -2   6    7.40    1.10
   3  -2   6    9.40    1.40
  -3  -2  -6    7.10    1.10
   3   2   6    9.10    1.30
   3   2   6    9.30    0.80
  -3   2  -6   10.90    1.20
   3   2   6    8.10    1.30
  -8  -3   6   87.99    4.70
  -8  -3   6   86.69    2.90
   8  -3  -6   86.59    3.30
   8  -3  -6   82.19    3.80
  -8   3   6   81.29    5.10
   8   3  -6   86.39    3.30
  -7  -3   6   36.50    1.80
   7  -3  -6   35.30    1.80
  -7  -3   6   33.00    2.30
   7  -3  -6   33.30    2.20
   7  -3  -6   32.40    2.00
  -7  -3   6   36.80    1.50
  -7  -3   6   34.70    3.20
  -7   3   6   34.20    3.10
   7   3  -6   33.10    2.20
   7   3  -6   34.10    1.70
  -6  -3   6    9.50    0.90
  -6  -3   6    9.20    0.70
   6  -3  -6    9.50    1.20
  -6  -3   6   10.00    1.20
   6  -3  -6    9.90    1.00
   6  -3  -6    9.20    0.90
  -6  -3   6    9.20    0.80
  -6   3   6    9.40    0.60
  -6   3   6   11.30    1.80
  -6   3   6    8.90    0.70
   6   3  -6    8.00    1.00
   6   3  -6    8.70    1.10
  -6   3   6    8.90    0.50
  -6   3   6    8.30    0.70
   6   3  -6    8.90    0.80
  -5  -3   6    3.50    0.70
   5  -3  -6    4.50    0.80
   5  -3  -6    4.30    0.80
   5  -3  -6    4.30    0.70
  -5  -3   6    4.80    0.60
  -5  -3   6    3.40    0.60
   5   3  -6    4.10    0.70
   5   3  -6    3.20    0.50
  -5   3   6    4.30    0.50
  -5   3   6    3.60    0.60
  -5   3   6    4.20    0.40
  -4  -3   6   40.80    2.10
   4  -3  -6   38.40    2.20
  -4  -3   6   39.00    2.20
  -4  -3   6   38.80    2.00
   4  -3  -6   38.50    1.90
   4  -3  -6   39.00    2.10
   4   3  -6   35.90    2.10
  -4   3   6   40.60    1.80
  -4   3   6   41.30    1.70
   4   3  -6   38.90    2.00
  -4   3   6   39.40    2.00
   4   3  -6   41.00    2.20
   3  -3  -6  202.08    7.10
  -3  -3   6  199.08    6.90
  -3  -3   6  198.68    7.10
   3  -3  -6  203.68    6.70
  -3  -3   6  199.88    7.00
   3   3  -6  209.08    7.00
  -3   3   6  210.08    7.10
  -3   3   6  194.68    6.90
   3   3  -6  200.28    7.00
  -3   3   6  195.38    6.50
  -3   3   6  192.18    6.50
   3   3  -6  204.38    7.10
   2  -3  -6    3.60    0.70
  -2  -3   6    4.00    0.70
   2  -3  -6    4.00    0.80
  -2  -3   6    4.20    0.80
  -2  -3   6    3.70    0.70
   2   3  -6    3.10    0.60
  -2   3   6    3.70    0.50
  -2   3   6    2.60    0.40
  -2   3   6    3.40    0.70
   2   3  -6    2.90    0.50
   2   3  -6    4.50    0.80
  -2   3   6    3.00    0.50
   1  -3  -6   23.30    1.60
  -1  -3   6   24.50    1.60
  -1  -3   6   23.60    1.60
   1  -3  -6   24.50    1.50
  -1  -3   6   25.40    1.70
  -1   3   6   23.50    1.60
   1   3  -6   23.30    1.40
  -1   3   6   22.90    1.40
  -1   3   6   24.20    1.30
  -1   3   6   22.80    1.50
   1   3  -6   22.70    1.60
   0  -3  -6  121.09    4.80
   0  -3   6  117.79    4.70
   0  -3  -6  121.79    4.50
   0  -3   6  120.99    4.50
   0  -3   6  125.99    4.90
   0   3   6  120.39    4.50
   0   3  -6  118.59    4.20
   0   3  -6  113.29    4.70
   0   3   6  115.99    4.20
   0   3   6  116.89    4.50
   1  -3   6    7.90    0.90
  -1  -3  -6    6.80    1.00
   1  -3   6    6.90    0.80
   1  -3   6    9.50    1.00
   1  -3   6    6.70    1.50
   1   3   6    8.10    0.90
   1   3   6    8.30    0.80
   1   3   6    9.50    1.10
  -1   3  -6    5.30    0.80
   2  -3   6    6.30    1.00
  -2  -3  -6    4.70    0.90
   2  -3   6    7.40    0.80
   2  -3   6    7.30    1.10
   2  -3   6    5.80    0.70
   2   3   6    5.70    0.70
   2   3   6    6.20    0.70
   2   3   6    6.20    1.00
  -2   3  -6    6.60    1.00
   2   3   6    7.80    0.90
   3  -3   6   92.29    4.30
  -3  -3  -6   97.19    4.40
   3  -3   6   99.09    4.60
   3  -3   6   95.79    3.50
   3   3   6   91.69    3.60
   3   3   6   97.19    4.30
   3   3   6   87.59    4.30
  -3   3  -6   94.39    4.20
  -8  -4   6    0.20    0.60
  -8  -4   6    0.40    0.20
   8  -4  -6    1.10    0.30
  -8  -4   6    0.60    0.20
   8  -4  -6    0.70    0.40
   8   4  -6    0.70    0.30
  -8   4   6    0.60    0.70
   7  -4  -6   11.60    0.90
  -7  -4   6   10.90    0.70
  -7  -4   6   10.10    1.50
  -7  -4   6   10.80    0.90
   7  -4  -6   10.70    1.10
  -7  -4   6    8.70    1.30
   7  -4  -6   11.50    1.30
  -7   4   6    9.00    1.80
   7   4  -6    9.50    0.80
   7   4  -6    8.90    1.40
   6  -4  -6   25.60    1.60
   6  -4  -6   23.20    1.40
  -6  -4   6   25.10    1.80
   6  -4  -6   23.70    2.50
  -6  -4   6   21.90    1.40
  -6  -4   6   23.70    1.40
  -6  -4   6   22.20    1.20
  -6   4   6   24.10    0.90
   6   4  -6   23.00    1.40
  -6   4   6   23.90    0.90
  -6   4   6   21.10    2.50
  -6   4   6   22.90    1.70
   6   4  -6   22.40    2.70
  -6   4   6   23.30    1.20
   6   4  -6   21.80    1.70
  -5  -4   6   67.99    2.90
   5  -4  -6   69.39    3.20
  -5  -4   6   62.59    2.70
   5  -4  -6   63.69    3.10
  -5  -4   6   65.69    3.20
  -5  -4   6   76.69    3.80
   5  -4  -6   64.59    3.40
  -5   4   6   65.89    2.70
   5   4  -6   68.99    2.90
  -5   4   6   66.99    2.30
   5   4  -6   66.29    3.20
  -5   4   6   68.59    2.40
   4  -4  -6   98.99    3.60
   4  -4  -6   93.19    4.00
  -4  -4   6   93.29    4.00
  -4  -4   6   96.29    3.80
  -4  -4   6   96.89    3.80
   4  -4  -6   97.39    3.90
   4   4  -6   97.89    4.10
  -4   4   6   95.79    3.20
   4   4  -6   92.49    3.70
   4   4  -6   93.09    4.00
  -4   4   6   94.19    3.20
  -4   4   6   91.09    3.60
   3  -4  -6   85.79    3.70
  -3  -4   6   86.99    3.70
   3  -4  -6   90.09    3.30
  -3  -4   6   85.79    3.60
   3  -4  -6   87.19    3.70
  -3  -4   6   85.79    3.60
  -3   4   6   85.69    3.10
   3   4  -6   87.29    3.80
  -3   4   6   88.19    3.50
  -3   4   6   87.09    3.60
  -3   4   6   82.89    3.10
   3   4  -6   82.99    3.60
   3   4  -6   89.39    3.60
  -2  -4   6   10.00    1.00
   2  -4  -6    7.80    0.90
   2  -4  -6    9.50    1.00
  -2  -4   6    9.40    0.90
  -2  -4   6    9.90    1.00
  -2   4   6    9.30    0.70
  -2   4   6    8.70    0.70
  -2   4   6    9.80    0.90
   2   4  -6    9.10    0.90
   2   4  -6    8.70    1.00
   2   4  -6    7.20    0.80
  -2   4   6    8.70    0.90
  -1  -4   6  480.95   14.90
   1  -4  -6  463.45   14.90
  -1  -4   6  451.25   15.00
  -1  -4   6  460.85   14.80
  -1   4   6  471.35   14.60
  -1   4   6  466.65   14.30
  -1   4   6  466.65   14.80
   1   4  -6  472.65   14.70
  -1   4   6  448.76   14.10
   1   4  -6  460.25   14.30
   0  -4   6   59.09    3.00
   0  -4   6   64.49    3.10
   0  -4   6   66.49    3.00
   0  -4  -6   60.29    3.10
   0   4   6   66.29    2.80
   0   4   6   61.19    2.80
   0   4   6   67.29    3.10
   0   4  -6   62.29    2.50
   0   4  -6   64.99    3.00
   1  -4   6   28.40    1.90
   1  -4   6   31.10    2.10
   1  -4   6   30.20    1.70
  -1  -4  -6   32.20    2.10
  -1   4  -6   30.70    1.90
   1   4   6   30.70    1.80
   1   4   6   31.80    2.10
   1   4   6   27.50    1.60
   2  -4   6    0.50    0.30
  -2  -4  -6    1.10    0.60
   2  -4   6    0.20    0.20
   2  -4   6    1.00    0.50
   2  -4   6    0.40    0.30
   2   4   6    0.00    0.20
   2   4   6   -0.30    0.20
  -2   4  -6    0.30    0.40
   2   4   6    0.70    0.30
   2   4   6    0.90    0.50
  -3  -4  -6   72.19    3.70
   3  -4   6   72.69    2.80
   3  -4   6   70.79    3.80
   3  -4   6   68.19    3.50
   3   4   6   70.79    3.50
   3   4   6   74.29    3.80
  -3   4  -6   70.49    3.50
   8  -5  -6   42.10    2.40
  -8  -5   6   45.70    3.00
  -8  -5   6   48.40    1.90
   8  -5  -6   45.90    2.00
  -8  -5   6   44.20    2.10
  -8   5   6   42.90    3.70
   8   5  -6   45.50    2.00
  -7  -5   6    1.60    0.30
  -7  -5   6    3.40    1.20
  -7  -5   6    2.80    0.40
   7  -5  -6    2.20    0.60
   7  -5  -6    2.00    0.40
   7  -5  -6    2.90    0.70
  -7  -5   6    3.30    1.00
   7   5  -6    2.10    0.40
  -7   5   6    3.50    1.30
  -6  -5   6   24.70    1.40
  -6  -5   6   23.00    1.30
  -6  -5   6   24.10    1.50
   6  -5  -6   24.00    1.50
   6  -5  -6   24.30    1.50
  -6  -5   6   23.70    1.90
   6   5  -6   26.30    1.40
  -6   5   6   20.80    1.60
  -6   5   6   24.10    0.80
  -6   5   6   24.40    1.20
  -6   5   6   28.50    2.90
   6   5  -6   23.60    1.80
   6   5  -6   21.10    1.70
   5  -5  -6  122.49    4.70
  -5  -5   6  119.69    4.90
   5  -5  -6  120.59    4.90
  -5  -5   6  126.69    4.60
   5  -5  -6  124.09    4.50
  -5  -5   6  122.99    4.40
  -5  -5   6  117.59    4.90
   5   5  -6  122.79    5.00
  -5   5   6  124.79    4.00
   5   5  -6  122.39    4.50
  -5   5   6  123.29    3.80
  -5   5   6  121.59    4.30
   4  -5  -6    0.00    0.30
  -4  -5   6    0.30    0.20
  -4  -5   6    0.00    0.20
   4  -5  -6    0.30    0.10
  -4  -5   6    0.10    0.30
   4  -5  -6    0.00    0.20
  -4   5   6    0.20    0.10
  -4   5   6    0.20    0.10
  -4   5   6    0.30    0.20
   4   5  -6    0.60    0.30
   4   5  -6   -0.10    0.20
   4   5  -6    0.00    0.30
   3  -5  -6    1.40    0.50
  -3  -5   6    1.80    0.50
  -3  -5   6    2.60    0.60
   3  -5  -6    2.50    0.60
  -3  -5   6    2.60    0.60
   3  -5  -6    1.40    0.30
   3   5  -6    1.80    0.50
  -3   5   6    1.40    0.40
   3   5  -6    1.50    0.50
   3   5  -6    1.50    0.50
  -3   5   6    2.00    0.30
   2  -5  -6   10.10    1.00
  -2  -5   6    9.60    1.00
  -2  -5   6    9.30    1.00
   2  -5  -6    9.00    1.00
   2   5  -6    9.90    1.10
   2   5  -6    8.30    0.90
  -2   5   6    9.40    0.90
  -2   5   6    9.00    0.70
  -2   5   6    8.10    0.90
   2   5  -6    8.90    0.90
  -2   5   6    6.90    0.70
  -1  -5   6   50.69    2.40
   1  -5  -6   51.79    2.60
  -1  -5   6   50.19    2.50
  -1  -5   6   51.19    2.60
  -1   5   6   49.10    2.10
  -1   5   6   50.99    2.40
   1   5  -6   47.40    2.20
  -1   5   6   47.30    2.50
  -1   5   6   49.60    2.10
   1   5  -6   48.80    2.40
   0  -5   6   59.99    2.70
   0  -5   6   61.29    2.90
   0  -5  -6   63.79    3.10
   0  -5   6   58.19    3.00
   0   5  -6   59.79    2.80
   0   5   6   58.79    2.70
   0   5   6   61.69    2.70
   0   5   6   60.29    3.00
   0   5  -6   57.99    2.30
   1  -5   6  102.29    4.50
   1  -5   6   91.29    4.00
   1  -5   6   99.89    3.80
   1  -5   6   96.49    4.10
  -1  -5  -6   99.49    4.30
   1   5   6  102.69    4.00
   1   5   6   97.29    3.60
   1   5   6  100.19    4.40
  -1   5  -6  101.79    4.10
   1   5   6   95.79    3.80
   2  -5   6    4.40    0.60
   2  -5   6    3.70    0.90
  -2  -5  -6    2.80    0.70
   2  -5   6    3.60    0.70
   2  -5   6    3.60    0.80
   2   5   6    2.40    0.60
  -2   5  -6    5.00    0.90
   2   5   6    2.40    0.70
   2   5   6    4.30    0.70
   3  -5   6    0.70    0.50
   3  -5   6    0.30    0.30
   3  -5   6    0.50    0.30
  -3  -5  -6    0.40    0.40
  -3   5  -6    0.90    0.50
   3   5   6    1.30    0.60
  -7  -6   6   11.20    0.80
   7  -6  -6   11.80    0.90
   7  -6  -6    8.80    1.20
  -7  -6   6   11.20    0.90
  -7  -6   6   13.00    1.60
   7  -6  -6   10.40    1.00
  -7   6   6   11.90    2.00
   7   6  -6   10.80    0.90
  -6  -6   6  370.86   12.50
  -6  -6   6  355.06   11.40
  -6  -6   6  368.06   11.50
   6  -6  -6  361.16   11.50
   6  -6  -6  357.96   11.40
  -6  -6   6  365.76   11.20
   6   6  -6  354.06   12.10
  -6   6   6  356.86   11.90
   6   6  -6  351.46   12.20
   6   6  -6  360.36   11.30
  -6   6   6  354.26   14.10
  -5  -6   6  280.67    9.20
   5  -6  -6  284.97    8.90
   5  -6  -6  277.27    9.20
   5  -6  -6  266.07    9.50
  -5  -6   6  275.37    9.00
  -5  -6   6  277.47    9.60
  -5  -6   6  278.27    9.10
  -5   6   6  269.47    8.70
  -5   6   6  273.87    8.30
  -5   6   6  288.07   12.00
   5   6  -6  281.97    9.80
   5   6  -6  284.27    9.00
  -4  -6   6    0.10    0.30
   4  -6  -6   -0.20    0.10
   4  -6  -6   -0.20    0.30
  -4  -6   6    0.20    0.30
  -4  -6   6    0.00    0.20
   4  -6  -6    0.20    0.20
   4   6  -6   -0.30    0.20
   4   6  -6   -0.30    0.30
  -4   6   6    0.10    0.20
   4   6  -6   -0.40    0.20
  -4   6   6   -0.10    0.10
   3  -6  -6  101.89    4.20
  -3  -6   6  102.39    4.20
  -3  -6   6  104.59    4.10
   3  -6  -6  102.19    4.20
  -3  -6   6  101.09    4.20
  -3   6   6   93.09    3.40
  -3   6   6  103.19    3.30
  -3   6   6  100.89    3.90
   3   6  -6  102.59    4.10
   3   6  -6  102.19    4.30
   3   6  -6  107.09    4.00
  -2  -6   6  243.68    8.50
  -2  -6   6  254.17    8.60
   2  -6  -6  263.07    8.70
   2  -6  -6  244.18    8.50
  -2  -6   6  257.07    8.70
  -2   6   6  248.58    7.80
   2   6  -6  255.87    8.30
  -2   6   6  253.77    7.80
   2   6  -6  241.68    8.30
   2   6  -6  256.57    8.80
  -2   6   6  248.98    8.50
  -1  -6   6   30.10    1.80
  -1  -6   6   29.40    1.70
   1  -6  -6   32.00    1.90
   1  -6  -6   28.70    1.80
  -1  -6   6   28.20    1.90
  -1   6   6   30.70    1.50
   1   6  -6   26.20    1.70
  -1   6   6   28.60    1.70
  -1   6   6   28.20    1.80
  -1   6   6   29.70    1.40
   1   6  -6   29.10    1.50
   0  -6   6  135.09    5.50
   0  -6   6  144.49    5.30
   0  -6   6  135.79    5.00
   0   6   6  142.49    5.60
   0   6   6  137.99    4.90
   0   6  -6  136.29    5.10
   0   6   6  130.39    4.90
  -1  -6  -6  168.38    6.40
   1  -6   6  167.58    6.20
   1  -6   6  172.08    6.60
   1  -6   6  169.58    5.80
   1  -6   6  146.59    6.00
   1   6   6  164.78    5.70
   1   6   6  168.78    5.90
  -1   6  -6  164.18    6.00
   1   6   6  165.08    6.30
   1   6   6  159.08    5.50
   2  -6   6    0.80    0.50
   2  -6   6    1.00    0.50
  -2  -6  -6    0.40    0.40
   2  -6   6    1.10    0.30
  -2   6  -6    0.70    0.50
   2   6   6    0.40    0.30
   2   6   6    0.80    0.40
   2   6   6    0.30    0.40
   3  -6   6   31.30    1.50
   3  -6   6   34.20    2.20
  -3  -6  -6   33.40    2.40
   3  -6   6   31.20    2.40
  -3   6  -6   32.70    2.10
   3   6   6   29.20    2.30
  -7  -7   6    0.50    0.50
  -7  -7   6    0.10    0.20
   7  -7  -6    0.10    0.20
   7  -7  -6   -0.50    0.40
  -7  -7   6   -0.10    0.20
   7  -7  -6   -0.40    0.20
   7   7  -6    0.20    0.20
  -7   7   6    0.50    0.60
  -6  -7   6   64.89    4.60
   6  -7  -6   81.19    3.20
   6  -7  -6   80.39    4.10
  -6  -7   6   82.99    3.40
  -6  -7   6   80.59    3.20
  -6  -7   6   79.69    3.10
   6   7  -6   71.79    3.80
  -6   7   6   71.79    3.50
   6   7  -6   78.29    3.70
  -6   7   6   89.19    5.40
   6   7  -6   80.19    3.10
  -5  -7   6    0.10    0.20
  -5  -7   6    0.30    0.20
   5  -7  -6    0.70    0.30
   5  -7  -6    0.10    0.20
   5  -7  -6    0.10    0.30
  -5  -7   6    0.80    0.40
  -5  -7   6    0.40    0.30
  -5   7   6    0.40    0.10
   5   7  -6    1.20    0.30
   5   7  -6    0.30    0.40
  -5   7   6    0.60    0.30
  -4  -7   6    8.00    1.00
   4  -7  -6    8.50    0.60
   4  -7  -6    7.60    1.00
  -4  -7   6    8.70    1.00
  -4  -7   6    5.60    1.00
   4  -7  -6    7.50    1.20
   4   7  -6    6.70    1.00
   4   7  -6    7.30    0.80
  -4   7   6    8.40    0.50
   4   7  -6    6.80    1.10
  -4   7   6    7.70    0.70
  -3  -7   6   18.30    1.40
   3  -7  -6   20.70    1.50
  -3  -7   6   19.60    1.50
  -3  -7   6   20.20    1.40
   3  -7  -6   18.60    1.50
  -3   7   6   19.70    1.30
  -3   7   6   20.40    0.80
  -3   7   6   19.20    1.00
   3   7  -6   20.50    1.60
   3   7  -6   20.70    1.40
   3   7  -6   19.50    1.30
  -2  -7   6  195.58    7.30
   2  -7  -6  202.78    7.20
   2  -7  -6  213.68    7.40
  -2  -7   6  197.48    7.10
  -2  -7   6  210.68    7.20
   2   7  -6  207.28    7.00
  -2   7   6  203.58    6.40
  -2   7   6  210.08    6.30
   2   7  -6  194.18    8.10
   2   7  -6  209.78    6.90
  -2   7   6  199.28    7.10
   1  -7  -6    9.20    0.90
  -1  -7   6    9.70    1.00
  -1  -7   6    9.50    0.90
   1   7  -6    9.10    0.90
   1   7  -6    7.30    0.80
  -1   7   6    9.60    0.70
  -1   7   6   10.30    1.10
  -1   7   6    8.70    0.70
   0  -7   6    0.10    0.30
   0  -7   6    0.40    0.30
   0  -7   6    0.40    0.30
   0  -7  -6    0.60    0.40
   0   7   6    0.20    0.20
   0   7  -6    0.90    0.40
  -1  -7  -6   51.59    2.90
   1  -7   6   54.49    2.80
   1  -7   6   55.69    2.40
   1  -7   6   50.39    2.90
  -1   7  -6   57.29    2.70
   1   7   6   51.99    2.20
   1   7   6   55.29    2.90
   1   7   6   54.29    2.50
   1   7   6   54.89    2.40
  -2  -7  -6  272.87    9.60
   2  -7   6  262.77    9.30
   2  -7   6  263.67    8.50
   2   7   6  276.27    9.10
  -2   7  -6  261.37    9.10
   2   7   6  265.87    9.60
   3  -7   6   29.90    1.60
   3  -7   6   32.00    2.40
   3  -7   6   30.80    2.10
  -3  -7  -6   29.50    2.20
   3   7   6   30.00    2.30
  -3   7  -6   28.80    1.90
   7  -8  -6   19.40    1.30
  -7  -8   6   18.60    1.70
   7  -8  -6   19.80    1.20
  -7  -8   6   21.10    1.40
  -7  -8   6   21.50    1.20
   7   8  -6   20.70    1.20
  -7   8   6   17.70    2.40
   6  -8  -6    0.60    0.30
   6  -8  -6    0.60    0.30
  -6  -8   6    0.60    0.30
  -6  -8   6    0.50    0.30
  -6  -8   6    0.40    0.20
   6  -8  -6    0.50    0.50
  -6   8   6    0.20    0.60
  -6   8   6    0.50    0.40
   6   8  -6   -0.70    0.40
   6   8  -6    1.00    0.30
  -5  -8   6  227.78    7.60
  -5  -8   6  221.48    7.80
   5  -8  -6  229.28    7.70
  -5  -8   6  216.98    7.60
  -5  -8   6  224.08    8.10
   5  -8  -6  233.08    8.10
   5  -8  -6  230.88    7.20
  -5   8   6  224.78    7.10
  -5   8   6  229.78    6.80
   5   8  -6  225.18    7.40
  -5   8   6  208.68   10.00
   5   8  -6  231.18    8.40
  -5   8   6  225.28    7.80
   4  -8  -6  160.28    5.90
  -4  -8   6  166.78    6.10
  -4  -8   6  169.18    6.20
   4  -8  -6  160.48    5.10
  -4  -8   6  164.98    5.90
   4  -8  -6  169.88    6.10
  -4   8   6  159.08    5.50
   4   8  -6  160.58    5.60
  -4   8   6  162.98    5.10
   4   8  -6  158.18    6.00
  -3  -8   6    4.70    0.80
   3  -8  -6    3.90    0.70
  -3  -8   6    4.90    0.90
   3  -8  -6    3.50    0.70
  -3  -8   6    5.30    0.80
  -3   8   6    4.80    0.70
   3   8  -6    4.60    0.70
  -3   8   6    5.00    0.40
   3   8  -6    4.40    0.70
   2  -8  -6  174.08    6.20
   2  -8  -6  170.58    6.40
  -2  -8   6  172.78    6.20
  -2  -8   6  165.38    6.40
  -2  -8   6  172.08    6.20
  -2   8   6  169.98    5.50
   2   8  -6  170.88    5.90
  -2   8   6  172.68    6.10
   2   8  -6  172.18    5.80
   1  -8  -6   84.79    3.80
  -1  -8   6   84.49    3.60
  -1  -8   6   88.49    4.00
  -1  -8   6   82.29    3.50
   1  -8  -6   81.99    3.60
   1   8  -6   81.89    3.40
  -1   8   6   85.39    3.70
  -1   8   6   86.09    2.90
  -1   8   6   86.79    3.10
   1   8  -6   81.69    3.00
   0  -8  -6    3.00    0.60
   0  -8   6    4.30    0.70
   0  -8   6    4.80    0.90
   0  -8   6    3.10    0.60
   0  -8  -6    2.70    0.60
   0  -8  -6    3.80    0.80
   0   8   6    2.80    0.60
   0   8   6    3.70    0.50
   0   8   6    3.00    0.50
   0   8  -6    4.20    0.70
   1  -8   6    0.50    0.30
  -1  -8  -6    0.10    0.30
   1  -8   6    0.40    0.30
   1  -8   6    0.30    0.40
  -1  -8  -6    0.20    0.40
  -1   8  -6    0.60    0.50
   1   8   6   -0.10    0.30
   1   8   6    0.10    0.20
   1   8   6    0.00    0.30
   1   8   6    0.00    0.20
   2  -8   6    9.20    1.50
   2  -8   6    8.90    0.70
  -2  -8  -6    8.80    1.10
   2  -8   6    7.00    1.00
  -2  -8  -6    8.00    1.20
  -2   8  -6    7.40    1.20
   2   8   6    6.80    1.10
   2   8   6    5.60    0.90
  -7  -9   6   54.29    2.60
   7  -9  -6   58.99    2.40
  -7  -9   6   55.79    2.40
  -7  -9   6   53.49    2.90
   7  -9  -6   55.89    2.50
   7   9  -6   55.09    2.30
  -7   9   6   51.79    4.30
   6  -9  -6   13.10    1.00
   6  -9  -6   10.90    0.90
  -6  -9   6   11.20    1.10
  -6  -9   6   12.20    1.80
   6  -9  -6   10.40    1.20
  -6  -9   6   12.40    1.00
  -6  -9   6   11.40    1.00
  -6   9   6   12.60    2.10
   6   9  -6    9.80    1.30
   6   9  -6   11.00    0.90
  -6   9   6    8.50    1.20
  -5  -9   6   24.10    1.50
  -5  -9   6   21.40    1.50
  -5  -9   6   19.00    1.60
   5  -9  -6   21.90    1.60
   5  -9  -6   20.80    1.00
   5  -9  -6   20.50    1.40
  -5  -9   6   20.80    1.40
   5   9  -6   20.90    1.80
  -5   9   6   21.70    2.70
  -5   9   6   21.90    1.00
  -5   9   6   20.30    1.50
   5   9  -6   20.10    1.20
  -5   9   6   20.60    0.90
  -4  -9   6   10.20    1.20
   4  -9  -6   12.60    1.10
   4  -9  -6   11.80    1.20
  -4  -9   6   13.00    1.10
  -4  -9   6   11.30    1.00
  -4  -9   6   10.60    1.10
  -4   9   6   12.60    0.70
   4   9  -6   11.80    1.10
  -4   9   6   12.50    0.90
  -4   9   6   14.00    2.20
   4   9  -6   12.40    0.90
  -4   9   6   11.60    1.20
  -3  -9   6    9.30    1.00
   3  -9  -6    9.10    1.00
  -3  -9   6   10.50    1.10
   3  -9  -6    8.10    1.00
  -3  -9   6   11.00    1.10
   3   9  -6   10.10    1.00
  -3   9   6   10.30    0.60
   3   9  -6   12.20    0.90
  -3   9   6    9.40    0.90
   2  -9  -6    2.80    0.70
  -2  -9   6    2.20    0.60
  -2  -9   6    3.40    0.70
  -2  -9   6    3.00    0.60
   2  -9  -6    2.40    0.60
   2   9  -6    3.70    0.50
  -2   9   6    3.10    0.40
   2   9  -6    3.20    0.60
  -2   9   6    2.90    0.60
  -1  -9   6    2.30    0.60
   1  -9  -6    0.70    0.40
  -1  -9   6    0.80    0.40
   1  -9  -6    1.00    0.70
   1  -9  -6    0.90    0.40
  -1  -9   6    1.00    0.40
   1   9  -6    0.90    0.40
  -1   9   6    0.90    0.40
   1   9  -6    0.60    0.20
   0  -9  -6   61.79    3.20
   0  -9   6   65.29    2.80
   0  -9  -6   67.19    2.90
   0  -9   6   65.39    3.10
   0  -9  -6   61.99    3.00
   0  -9   6   58.69    3.30
   0   9   6   59.19    2.70
   0   9  -6   68.19    2.80
   0   9   6   62.39    2.50
   0   9   6   64.89    3.20
  -1  -9  -6    4.40    0.80
  -1  -9  -6    4.40    0.80
   1  -9   6    3.20    0.60
   1  -9   6    3.00    0.80
   1  -9   6    5.00    1.00
   1   9   6    3.00    0.80
   1   9   6    3.70    0.60
  -1   9  -6    5.10    0.80
   2  -9   6    0.50    0.20
   2  -9   6    0.50    0.40
  -2  -9  -6    0.30    0.50
  -2  -9  -6    0.50    0.50
  -2   9  -6    0.30    0.30
   2   9   6    0.40    0.20
   2   9   6    0.60    0.40
   2   9   6    0.80    0.40
  -6 -10   6   91.89    3.90
   6 -10  -6   91.19    3.30
  -6 -10   6   90.09    3.60
   6 -10  -6   86.59    4.10
  -6 -10   6   93.29    3.60
   6 -10  -6   95.59    3.60
  -6 -10   6   87.89    4.30
  -6  10   6   91.39    5.90
   6  10  -6   95.59    3.40
   6  10  -6   93.79    4.20
  -5 -10   6   26.30    1.60
  -5 -10   6   26.20    1.60
   5 -10  -6   26.30    1.60
  -5 -10   6   26.00    1.80
   5 -10  -6   24.70    2.50
  -5 -10   6   26.80    1.90
  -5  10   6   27.30    1.10
   5  10  -6   25.50    1.40
  -5  10   6   27.20    1.70
  -5  10   6   23.90    2.80
  -4 -10   6   37.80    2.20
  -4 -10   6   40.70    2.30
  -4 -10   6   37.10    2.00
   4 -10  -6   37.40    2.10
   4 -10  -6   35.90    2.20
  -4 -10   6   38.10    2.00
   4  10  -6   37.20    2.50
  -4  10   6   33.00    3.40
  -4  10   6   39.30    1.60
  -4  10   6   37.60    2.00
   4  10  -6   37.40    1.80
   4  10  -6   38.70    2.10
   3 -10  -6    1.60    0.50
  -3 -10   6    0.90    0.50
  -3 -10   6    2.40    0.60
  -3 -10   6    1.70    0.50
   3 -10  -6    1.70    0.50
   3  10  -6    2.40    0.40
  -3  10   6    1.40    0.30
   3  10  -6    2.00    0.50
  -3  10   6    1.40    0.30
  -3  10   6    1.20    0.40
  -2 -10   6   17.00    1.30
  -2 -10   6   19.10    1.60
   2 -10  -6   19.20    1.30
   2 -10  -6   19.10    1.50
  -2 -10   6   15.60    1.30
   2 -10  -6   15.90    1.50
  -2  10   6   17.60    1.20
   2  10  -6   18.50    1.20
  -2  10   6   18.80    1.30
   2  10  -6   16.40    1.00
  -2  10   6   17.50    1.00
   1 -10  -6   52.59    2.60
   1 -10  -6   55.29    2.60
  -1 -10   6   50.39    2.80
   1 -10  -6   52.89    2.80
  -1 -10   6   50.99    2.50
  -1 -10   6   45.50    2.50
  -1  10   6   51.19    2.60
  -1  10   6   50.69    2.30
   0 -10  -6   -0.10    0.30
   0 -10   6    0.10    0.20
   0 -10  -6    0.30    0.30
   0 -10   6   -0.50    0.20
   0 -10   6    0.00    0.20
   0 -10  -6    0.00    0.30
   0  10   6   -0.10    0.20
   0  10   6   -0.10    0.20
   0  10   6    0.10    0.10
   0  10   6   -0.20    0.40
   0  10  -6   -0.40    0.30
   1 -10   6    0.20    0.20
   1 -10   6   -0.20    0.30
  -1 -10  -6    0.00    0.30
  -1 -10  -6    0.00    0.30
   1  10   6    0.00    0.40
   1  10   6   -0.30    0.20
  -1  10  -6   -0.50    0.30
   1  10   6   -0.10    0.10
  -2 -10  -6    0.40    0.40
  -2 -10  -6   -0.30    0.50
   2 -10   6    0.30    0.20
   2 -10   6   -0.10    0.40
   2 -10   6    0.30    0.40
   2  10   6    0.50    0.40
   2  10   6    0.10    0.20
  -2  10  -6    0.60    0.40
   2  10   6    0.40    0.50
  -6 -11   6    2.70    0.60
  -6 -11   6    4.50    0.70
  -6 -11   6    2.90    0.60
   6 -11  -6    3.00    0.70
  -6 -11   6    4.70    0.90
   6 -11  -6    3.30    0.40
   6 -11  -6    3.30    0.60
  -6  11   6    4.50    1.50
   6  11  -6    2.40    0.40
   6  11  -6    1.80    0.70
   5 -11  -6   32.20    2.20
  -5 -11   6   36.60    2.00
   5 -11  -6   37.50    2.00
  -5 -11   6   37.00    2.00
  -5 -11   6   36.70    2.20
  -5 -11   6   34.70    2.30
   5  11  -6   35.80    1.70
  -5  11   6   37.00    1.40
  -5  11   6   32.90    1.90
  -5  11   6   35.50    3.40
  -4 -11   6   37.10    2.30
  -4 -11   6   36.80    2.00
   4 -11  -6   36.60    2.50
  -4 -11   6   36.10    2.20
  -4 -11   6   36.40    2.00
   4 -11  -6   38.10    2.10
   4  11  -6   38.10    2.10
  -4  11   6   31.70    3.30
  -4  11   6   37.60    1.50
  -4  11   6   38.00    1.50
   4  11  -6   40.40    1.80
  -4  11   6   35.80    1.90
   3 -11  -6  110.09    4.50
  -3 -11   6  116.79    4.80
   3 -11  -6  101.39    5.00
  -3 -11   6  110.39    4.40
  -3 -11   6  116.69    4.40
  -3  11   6  107.69    4.20
   3  11  -6  103.59    4.80
  -3  11   6  113.69    6.60
   3  11  -6  113.59    4.00
   3  11  -6  108.89    4.10
  -3  11   6  107.79    3.90
  -3  11   6  113.49    3.70
  -2 -11   6    1.10    0.50
   2 -11  -6    1.30    0.40
  -2 -11   6    0.60    0.40
  -2 -11   6    1.40    0.40
   2 -11  -6    0.90    0.40
   2 -11  -6    0.60    0.30
  -2  11   6    1.10    0.30
  -2  11   6    0.90    0.30
  -2  11   6    1.40    0.40
   2  11  -6    1.50    0.30
   2  11  -6    0.90    0.40
   1 -11  -6   24.80    1.60
  -1 -11   6   24.60    1.90
   1 -11  -6   21.90    1.70
  -1 -11   6   25.10    1.60
  -1 -11   6   25.50    1.70
   1 -11  -6   20.50    1.60
  -1  11   6   24.30    1.70
   1  11  -6   27.00    1.40
  -1  11   6   23.90    1.60
  -1  11   6   22.40    1.50
   0 -11  -6  149.19    6.10
   0 -11   6  153.18    6.30
   0 -11   6  148.59    5.40
   0 -11   6  145.49    5.70
   0 -11  -6  157.88    5.80
   0  11  -6  156.08    5.30
   0  11   6  161.68    5.70
   0  11   6  144.79    5.80
   1 -11   6    1.60    0.60
   1 -11   6    2.30    0.70
  -1 -11  -6    1.40    0.50
  -1 -11  -6    1.80    0.50
   1 -11   6    1.80    0.40
   1  11   6    1.70    0.30
  -1  11  -6    2.50    0.50
   1  11   6    2.30    0.40
   1  11   6    1.80    0.60
   5 -12  -6   20.20    1.40
  -5 -12   6   20.00    1.40
  -5 -12   6   21.00    1.70
   5 -12  -6   21.40    1.60
  -5 -12   6   19.30    1.60
  -5 -12   6   20.20    1.40
  -5  12   6   20.60    2.60
  -5  12   6   19.80    0.90
   5  12  -6   19.60    1.10
  -4 -12   6    0.60    0.30
  -4 -12   6   -0.20    0.30
   4 -12  -6    0.40    0.30
  -4 -12   6   -0.10    0.20
   4 -12  -6    0.20    0.30
  -4 -12   6   -0.10    0.30
   4  12  -6    0.30    0.30
  -4  12   6    0.30    0.30
   4  12  -6    0.30    0.20
  -4  12   6    1.00    0.80
  -4  12   6    0.10    0.20
  -4  12   6    0.30    0.10
  -3 -12   6   36.50    2.10
  -3 -12   6   41.80    2.30
   3 -12  -6   37.90    2.20
   3 -12  -6   41.40    2.00
   3 -12  -6   41.20    2.30
  -3 -12   6   39.60    2.40
  -3  12   6   40.10    1.70
   3  12  -6   37.70    1.80
  -3  12   6   46.00    4.00
  -3  12   6   40.50    1.70
   3  12  -6   39.60    1.90
  -3  12   6   39.60    2.00
   2 -12  -6   95.19    4.20
  -2 -12   6   98.09    4.10
   2 -12  -6  100.09    5.20
  -2 -12   6  110.09    4.60
  -2 -12   6   99.39    4.20
  -2 -12   6   98.19    4.30
   2 -12  -6   98.29    4.10
  -2  12   6  102.99    3.80
   2  12  -6   96.59    3.20
   2  12  -6  101.99    3.60
  -1 -12   6   25.70    2.00
   1 -12  -6   23.40    1.80
  -1 -12   6   22.80    1.50
   1 -12  -6   25.00    1.60
   1 -12  -6   23.90    1.90
  -1 -12   6   24.10    1.80
  -1  12   6   27.20    1.70
   1  12  -6   24.90    1.30
  -1  12   6   22.30    1.30
   0 -12   6  194.88    6.60
   0 -12   6  189.88    7.60
   0 -12  -6  194.28    7.10
   0 -12  -6  190.88    7.40
   0 -12   6  204.58    7.90
   0  12  -6  196.68    6.40
   0  12   6  197.88    7.20
  -1 -12  -6    1.00    0.40
   1 -12   6    1.00    0.30
   1 -12   6    0.80    0.60
  -1 -12  -6    0.60    0.50
   1 -12   6    0.00    0.40
  -1  12  -6    0.80    0.30
   1  12   6    1.30    0.30
  -5 -13   6   13.60    1.40
   5 -13  -6   13.40    1.40
  -5 -13   6   16.20    1.20
  -5 -13   6   15.70    1.40
   5 -13  -6   17.30    1.20
  -5 -13   6   15.80    1.20
  -5  13   6   17.60    0.90
   5  13  -6   15.60    1.40
   5  13  -6   14.80    1.00
  -5  13   6   13.10    2.20
  -4 -13   6    0.30    0.30
  -4 -13   6    0.20    0.40
  -4 -13   6    0.00    0.30
   4 -13  -6    0.30    0.40
   4 -13  -6    0.00    0.20
  -4 -13   6   -0.20    0.20
  -4  13   6    0.20    0.80
   4  13  -6   -0.70    0.30
  -4  13   6   -0.50    0.20
   4  13  -6    0.00    0.20
   3 -13  -6    4.10    0.70
  -3 -13   6    2.60    0.70
  -3 -13   6    3.60    0.70
  -3 -13   6    4.70    0.90
  -3 -13   6    3.20    0.60
   3 -13  -6    5.10    0.90
   3 -13  -6    2.60    0.70
  -3  13   6    3.10    0.50
  -3  13   6    3.80    1.40
   3  13  -6    3.20    0.50
  -3  13   6    3.50    0.40
   3  13  -6    2.90    0.40
  -2 -13   6    8.00    1.00
   2 -13  -6    5.80    0.90
   2 -13  -6    8.30    1.00
   2 -13  -6    7.60    0.90
  -2 -13   6    6.80    0.80
  -2 -13   6    5.00    0.90
  -2 -13   6    7.20    0.90
  -2  13   6    5.60    1.80
   2  13  -6    7.40    0.70
  -2  13   6    6.00    0.70
   1 -13  -6   11.70    1.10
  -1 -13   6   10.80    1.00
   1 -13  -6   11.20    1.20
  -1 -13   6   14.00    1.50
  -1 -13   6   11.00    1.20
  -1  13   6   11.50    0.90
   1  13  -6   11.90    0.80
  -1  13   6   12.50    1.10
   0 -13   6   87.19    4.40
   0 -13   6   87.39    4.20
   0 -13  -6   92.99    4.30
   0 -13  -6   90.99    3.90
   0 -13   6   87.29    3.40
   0  13  -6   92.49    3.20
   0  13   6   83.19    3.90
  -4 -14   6   43.90    2.60
  -4 -14   6   43.60    2.60
   4 -14  -6   45.00    2.30
   4 -14  -6   40.90    2.40
  -4 -14   6   43.60    2.40
  -4 -14   6   45.00    2.30
   4  14  -6   45.30    2.10
  -4  14   6   44.70    1.90
   4  14  -6   46.40    1.90
  -4  14   6   46.20    4.00
   3 -14  -6    1.60    0.60
   3 -14  -6    2.00    0.60
  -3 -14   6    1.80    0.60
   3 -14  -6    3.50    0.60
  -3 -14   6    2.90    0.60
  -3 -14   6    2.50    0.60
  -3 -14   6    2.90    0.70
  -3  14   6    2.80    1.30
   3  14  -6    2.30    0.40
   3  14  -6    2.20    0.30
   2 -14  -6    5.30    0.80
  -2 -14   6    4.50    0.80
  -2 -14   6    4.10    0.70
   2 -14  -6    5.10    0.90
  -2 -14   6    6.50    1.00
  -2 -14   6    4.90    0.90
  -2  14   6    4.70    0.60
  -2  14   6    5.00    0.60
   2  14  -6    4.50    0.50
  -2  14   6    4.50    1.60
  -1 -14   6  272.97    9.10
  -1 -14   6  252.47    8.60
   1 -14  -6  250.27    8.80
   1 -14  -6  253.87    9.20
  -1 -14   6  254.57    9.50
  -1 -14   6  257.87    8.80
  -1  14   6  265.97    8.60
   1  14  -6  252.57    8.00
   8   0  -7    0.10    0.30
  -8   0   7    0.00    0.10
  -8   0   7    0.00    0.20
  -7   0   7    0.10    0.50
   7   0  -7    0.10    0.30
   7   0  -7    0.00    0.40
  -7   0   7   -0.10    0.20
  -7   0   7    0.10    0.20
  -7   0   7    0.00    0.20
  -6   0   7   -0.30    0.20
   6   0  -7   -0.10    0.30
  -6   0   7    0.40    0.20
   6   0  -7   -0.20    0.40
  -6   0   7   -0.10    0.30
   6   0  -7   -0.40    0.20
  -5   0   7    0.30    0.30
   5   0  -7   -0.10    0.20
   5   0  -7    0.10    0.20
  -5   0   7   -0.10    0.20
   4   0  -7    0.20    0.30
  -4   0   7   -0.30    0.20
  -4   0   7   -0.40    0.40
   4   0  -7   -0.40    0.20
  -4   0   7   -0.70    0.20
  -4   0   7   -0.10    0.20
  -3   0   7    0.10    0.20
   3   0  -7   -0.20    0.20
  -3   0   7   -0.30    0.10
   3   0  -7    0.00    0.10
  -3   0   7   -0.10    0.20
  -3   0   7    0.10    0.30
   3   0  -7   -0.10    0.20
   2   0  -7    0.30    0.20
   2   0  -7   -0.20    0.20
  -2   0   7    0.10    0.20
  -2   0   7    0.50    0.40
  -2   0   7    0.30    0.20
  -1   0   7    0.00    0.30
   1   0  -7    0.40    0.30
  -1   0   7   -0.10    0.30
  -1   0   7   -0.30    0.20
   1   0  -7   -0.30    0.20
   0   0   7   13.70    1.20
   0   0  -7   13.70    1.40
   1   0   7    0.10    0.30
  -1   0  -7   -0.40    0.30
   1   0   7   -0.30    0.30
   2   0   7   -0.10    0.30
   2   0   7    0.20    0.20
  -2   0  -7   -0.90    0.40
   2   0   7    0.50    0.40
   8  -1  -7    0.00    0.20
   8   1  -7    0.00    0.30
  -7  -1   7   43.70    2.10
   7  -1  -7   46.10    2.60
   7  -1  -7   44.20    2.20
  -7  -1   7   45.50    1.80
  -7  -1   7   44.30    3.70
  -7  -1   7   44.10    2.10
  -7   1   7   40.10    3.60
   7   1  -7   47.10    2.20
  -7   1   7   45.30    1.70
  -7   1   7   43.70    1.80
   7   1  -7   43.00    2.60
  -7   1   7   42.50    2.00
  -7   1   7   44.40    2.00
  -6  -1   7   10.40    1.40
   6  -1  -7    8.00    1.00
   6  -1  -7    7.70    1.20
  -6  -1   7    9.80    0.90
  -6  -1   7    8.30    0.70
   6  -1  -7    9.40    0.90
  -6  -1   7    9.40    0.80
  -6   1   7    7.30    1.10
  -6   1   7    8.30    0.70
   6   1  -7   10.00    1.10
  -6   1   7    9.40    0.90
   6   1  -7    9.10    1.30
   6   1  -7    9.50    0.90
  -5  -1   7   14.40    1.40
  -5  -1   7   14.00    1.20
  -5  -1   7   14.60    1.10
   5  -1  -7   16.20    1.30
   5  -1  -7   14.60    1.20
   5   1  -7   15.40    1.30
   5   1  -7   15.80    1.40
  -5   1   7   16.40    1.10
   5   1  -7   14.90    1.60
  -5   1   7   16.80    1.20
  -5   1   7   15.30    1.50
  -5   1   7   13.70    1.00
   4  -1  -7    3.70    0.80
  -4  -1   7    3.00    0.70
   4  -1  -7    2.90    0.60
  -4  -1   7    3.00    0.60
  -4  -1   7    2.50    0.60
  -4   1   7    3.00    1.00
  -4   1   7    3.30    0.50
  -4   1   7    3.50    0.60
   4   1  -7    2.30    0.50
   4   1  -7    3.20    0.70
  -4   1   7    2.50    0.60
   3  -1  -7   37.50    2.20
  -3  -1   7   34.20    1.90
  -3  -1   7   35.40    2.00
  -3  -1   7   34.80    2.10
   3  -1  -7   37.30    2.00
  -3   1   7   35.90    1.80
   3   1  -7   35.50    2.10
  -3   1   7   35.00    2.10
  -3   1   7   33.90    1.90
   3   1  -7   34.70    2.10
  -3   1   7   38.90    2.20
   2  -1  -7   61.59    3.00
  -2  -1   7   61.19    2.90
  -2  -1   7   60.69    3.00
  -2  -1   7   58.39    4.00
   2   1  -7   62.49    3.00
  -2   1   7   61.29    3.00
  -2   1   7   59.59    2.60
  -2   1   7   60.29    2.80
  -1  -1   7   41.50    2.30
   1  -1  -7   42.30    2.50
  -1  -1   7   44.30    2.50
  -1  -1   7   43.80    2.40
   1   1  -7   45.80    2.50
  -1   1   7   42.00    2.30
  -1   1   7   43.80    2.50
  -1   1   7   40.50    2.30
   0  -1  -7    0.30    0.40
   0  -1   7   -0.20    0.30
   0  -1   7    0.00    0.30
   0  -1   7    0.40    0.30
   0   1   7    1.10    0.50
   0   1   7    0.90    0.30
   0   1   7    0.50    0.30
   0   1  -7   -0.10    0.20
   0   1  -7    0.20    0.40
   0   1   7    0.70    0.30
  -1  -1  -7    7.70    1.20
   1  -1   7    5.80    1.00
   1  -1   7    4.40    0.80
   1  -1   7    7.50    1.00
   1   1   7    5.90    1.00
   1   1   7    6.20    1.00
   1   1   7    7.20    1.10
  -1   1  -7    4.90    0.90
   2  -1   7    2.80    0.70
   2  -1   7    4.20    0.90
   2  -1   7    1.20    0.50
  -2  -1  -7    2.80    0.80
  -2   1  -7    2.70    1.10
   2   1   7    3.00    0.80
   2   1   7    2.10    0.70
   2   1   7    2.30    0.50
  -7  -2   7   41.80    2.00
  -7  -2   7   44.10    1.90
   7  -2  -7   44.50    2.20
  -7  -2   7   43.60    3.60
  -7  -2   7   43.00    2.10
   7  -2  -7   42.20    2.70
  -7   2   7   46.20    1.70
  -7   2   7   41.70    3.70
  -7   2   7   43.30    1.70
  -7   2   7   43.60    2.00
   7   2  -7   36.10    2.60
   7   2  -7   46.60    2.20
  -7   2   7   43.20    1.90
  -6  -2   7   32.20    1.80
  -6  -2   7   35.30    1.90
   6  -2  -7   32.70    2.00
   6  -2  -7   34.40    2.30
   6  -2  -7   36.30    2.00
  -6  -2   7   34.10    1.70
  -6  -2   7   32.00    2.20
  -6   2   7   33.50    1.60
   6   2  -7   33.90    2.60
  -6   2   7   36.40    1.80
  -6   2   7   35.60    1.50
  -6   2   7   32.50    2.20
   6   2  -7   31.90    2.20
   6   2  -7   37.30    1.90
   5  -2  -7   54.39    2.60
  -5  -2   7   51.09    2.90
  -5  -2   7   51.79    2.50
   5  -2  -7   57.19    2.70
  -5  -2   7   53.49    2.50
   5  -2  -7   51.19    3.60
  -5   2   7   48.90    2.80
   5   2  -7   52.89    2.90
  -5   2   7   50.89    2.20
  -5   2   7   52.29    2.90
  -5   2   7   50.49    2.20
   5   2  -7   54.49    2.60
   5   2  -7   53.59    2.80
   4  -2  -7    6.80    0.80
  -4  -2   7    6.70    0.80
  -4  -2   7    6.90    0.90
  -4  -2   7    6.30    1.00
   4  -2  -7    7.30    1.30
   4   2  -7    6.20    0.90
  -4   2   7    7.50    0.70
  -4   2   7    7.60    1.10
  -4   2   7    8.10    1.00
  -4   2   7    6.40    0.70
   4   2  -7    6.30    1.00
  -3  -2   7  114.69    4.60
   3  -2  -7  110.09    4.20
   3  -2  -7  103.59    4.40
  -3  -2   7  104.69    4.30
  -3  -2   7  101.39    5.50
  -3   2   7  103.89    4.00
   3   2  -7  110.79    4.40
   3   2  -7  110.79    4.50
  -3   2   7  107.09    4.00
  -3   2   7  110.69    4.40
  -3   2   7  111.39    4.50
  -2  -2   7   22.50    1.60
   2  -2  -7   20.20    1.60
  -2  -2   7   21.10    1.90
  -2  -2   7   21.60    1.50
   2   2  -7   22.10    1.50
  -2   2   7   21.70    1.30
  -2   2   7   22.50    1.40
   2   2  -7   19.50    1.50
  -2   2   7   22.90    2.50
  -2   2   7   23.00    1.60
   1  -2  -7    2.40    0.70
  -1  -2   7    2.40    0.60
  -1  -2   7    1.50    0.50
  -1  -2   7    1.40    0.50
  -1   2   7    1.50    0.60
   1   2  -7    1.90    0.60
  -1   2   7    0.80    0.30
  -1   2   7    1.00    0.40
   1   2  -7    1.50    0.40
   0  -2   7    9.70    1.20
   0  -2   7   10.00    1.20
   0  -2   7   11.80    1.10
   0  -2  -7    9.00    0.90
   0   2   7   11.70    1.20
   0   2   7    8.50    1.30
   0   2  -7    9.30    1.10
   0   2   7   10.10    0.90
   0   2   7   11.10    1.00
   1  -2   7    5.30    0.70
  -1  -2  -7    5.30    1.00
   1  -2   7    4.40    0.90
   1  -2   7    3.60    0.70
   1   2   7    5.40    0.90
   1   2   7    5.60    1.00
   1   2   7    3.90    0.60
  -1   2  -7    4.40    0.80
   2  -2   7   35.20    2.40
   2  -2   7   35.80    1.90
   2  -2   7   33.60    2.40
  -2  -2  -7   34.10    2.40
   2   2   7   33.90    1.80
   2   2   7   32.80    2.40
  -2   2  -7   35.60    2.30
   2   2   7   32.90    2.30
  -7  -3   7  135.49    4.60
   7  -3  -7  135.89    5.30
   7  -3  -7  132.49    5.00
  -7  -3   7  133.89    4.90
  -7  -3   7  144.99    5.00
  -7   3   7  134.39    4.20
  -7   3   7  130.39    4.20
  -7   3   7  139.89    7.40
   7   3  -7  139.09    5.00
   6  -3  -7   52.49    2.60
  -6  -3   7   54.19    2.50
   6  -3  -7   54.19    2.70
  -6  -3   7   54.79    2.40
   6  -3  -7   52.09    3.00
  -6  -3   7   56.39    2.60
  -6  -3   7   58.49    3.10
   6   3  -7   57.29    2.60
   6   3  -7   54.79    3.10
  -6   3   7   57.19    2.20
   6   3  -7   54.49    3.00
  -6   3   7   52.69    2.00
  -6   3   7   58.29    2.50
  -6   3   7   56.99    3.50
  -5  -3   7   25.60    1.70
   5  -3  -7   22.30    1.50
  -5  -3   7   20.90    1.70
   5  -3  -7   25.00    1.90
   5  -3  -7   23.00    1.60
  -5  -3   7   22.80    1.50
  -5   3   7   23.50    1.20
  -5   3   7   22.90    1.20
   5   3  -7   24.30    1.90
   5   3  -7   23.50    1.80
   5   3  -7   26.20    1.90
  -5   3   7   24.90    2.10
   4  -3  -7   46.00    2.30
  -4  -3   7   47.80    2.40
  -4  -3   7   47.00    2.60
   4  -3  -7   45.40    2.50
  -4  -3   7   49.30    2.50
   4   3  -7   49.90    2.70
  -4   3   7   47.30    2.40
  -4   3   7   47.40    2.00
  -4   3   7   44.10    2.60
   4   3  -7   49.10    2.50
  -4   3   7   47.10    2.00
  -3  -3   7    9.00    1.10
  -3  -3   7    7.60    0.90
  -3  -3   7    7.80    1.00
  -3   3   7    8.20    0.70
   3   3  -7    6.20    0.90
  -3   3   7    7.80    0.90
  -3   3   7    7.40    0.70
   3   3  -7    8.30    1.00
  -3   3   7    7.90    0.90
   3   3  -7    7.20    1.10
  -2  -3   7    2.20    0.60
   2  -3  -7    2.80    0.70
  -2  -3   7    2.10    0.60
  -2  -3   7    1.60    0.50
  -2   3   7    1.70    0.70
   2   3  -7    2.20    0.60
  -2   3   7    2.10    0.40
  -2   3   7    2.40    0.50
   2   3  -7    1.60    0.40
  -2   3   7    2.50    0.60
  -1  -3   7    0.20    0.40
  -1  -3   7   -0.10    0.30
  -1  -3   7   -0.40    0.40
  -1  -3   7    0.20    0.20
  -1   3   7    0.10    0.30
  -1   3   7   -0.60    0.20
  -1   3   7   -0.20    0.20
   1   3  -7   -0.30    0.20
   1   3  -7   -0.30    0.30
   0  -3   7    1.50    0.50
   0  -3  -7    2.20    0.60
   0  -3   7    2.10    0.50
   0  -3   7    2.00    0.60
   0  -3  -7    1.90    0.50
   0   3   7    1.30    0.40
   0   3   7    1.50    0.40
   0   3   7    1.80    0.50
   0   3  -7    1.80    0.40
   0   3  -7    2.10    0.70
   1  -3   7    7.40    1.10
  -1  -3  -7   11.00    1.30
   1  -3   7    5.80    1.00
   1  -3   7   10.00    1.00
   1   3   7    8.30    1.90
   1   3   7    9.50    0.90
   1   3   7    6.90    1.10
  -1   3  -7   10.40    1.30
   2  -3   7   13.60    1.60
  -2  -3  -7   12.60    1.50
   2  -3   7   12.00    1.00
   2  -3   7   11.70    1.50
   2   3   7   12.30    1.50
  -2   3  -7   13.10    1.40
   2   3   7   11.30    1.30
   7  -4  -7   -0.10    0.30
   7  -4  -7    0.40    0.30
  -7  -4   7   -0.10    0.20
  -7  -4   7   -0.20    0.20
  -7  -4   7   -0.30    0.20
  -7   4   7    0.30    0.60
   7   4  -7    0.00    0.20
   6  -4  -7   12.60    1.30
  -6  -4   7   13.60    1.10
  -6  -4   7   12.60    1.10
  -6  -4   7   13.80    1.00
   6  -4  -7   13.60    1.10
   6  -4  -7   12.40    1.10
  -6  -4   7   12.90    1.40
  -6   4   7   13.60    0.80
  -6   4   7   12.00    1.10
   6   4  -7   11.00    1.30
   6   4  -7   10.40    1.40
[truncated: 40,650 more chars]
